# Supplementary material for: Mating changes the genital microbiome in both sexes of the common bedbug Cimex lectularius across populations
Source: Proc Biol Sci. 2020 Apr 29;287(1926):20200302. doi: 10.1098/rspb.2020.0302 (PMC7282915; doi:10.1098/rspb.2020.0302)
Supplement: Table S1 [file rspb20200302supp2.xlsx]

## Sheet: Sample_data
SampleID	Sex	Mating.status	Dissection.date	Population	Organ	Hatching.date	DNA.extraction	Amplification.plate
CL10	Female	Mated	07.12.16	Population D	H	14.11.16	26.01.17	1
CL100	Male	Virgin	09.12.16	Population C	P	14.11.16	31.01.17	3
CL101	Male	Virgin	09.12.16	Population C	C	14.11.16	31.01.17	3
CL102	Male	Virgin	09.12.16	Population D	S	14.11.16	31.01.17	2
CL103	Male	Virgin	09.12.16	Population D	Sf	14.11.16	31.01.17	2
CL104	Female	Virgin	09.12.16	Population D	O	14.11.16	31.01.17	4
CL105	Female	Virgin	09.12.16	Population D	M	14.11.16	31.01.17	3
CL106	Female	Virgin	09.12.16	Population D	H	14.11.16	01.02.17	3
CL107	Female	Virgin	09.12.16	Population D	H	14.11.16	01.02.17	4
CL108	Female	Virgin	09.12.16	Population D	C	14.11.16	01.02.17	3
CL109	Female	Mated	09.12.16	Population D	O	14.11.16	01.02.17	1
CL11	Male	Mated	07.12.16	Population D	P	14.11.16	26.01.17	2
CL110	Female	Mated	09.12.16	Population D	O	14.11.16	01.02.17	2
CL111	Female	Mated	09.12.16	Population D	H	14.11.16	01.02.17	2
CL112	Female	Mated	09.12.16	Population D	H	14.11.16	01.02.17	2
CL113	Female	Mated	09.12.16	Population D	C	14.11.16	01.02.17	1
CL114	Female	Mated	09.12.16	Population D	C	14.11.16	01.02.17	2
CL115	Male	Mated	09.12.16	Population D	Sf	14.11.16	01.02.17	2
CL116	Male	Mated	09.12.16	Population D	S	14.11.16	01.02.17	2
CL117	Male	Mated	09.12.16	Population D	C	14.11.16	01.02.17	1
CL118	Male	Mated	09.12.16	Population D	P	14.11.16	01.02.17	2
CL119	Male	Mated	09.12.16	Population D	C	14.11.16	01.02.17	2
CL12	Female	Virgin	07.12.16	Population D	M	14.11.16	26.01.17	1
CL120	Male	Mated	09.12.16	Population D	P	14.11.16	01.02.17	3
CL121	Female	Virgin	09.12.16	Population C	M	14.11.16	01.02.17	3
CL122	Female	Virgin	09.12.16	Population C	O	14.11.16	01.02.17	3
CL123	Female	Virgin	09.12.16	Population C	H	14.11.16	01.02.17	3
CL124	Female	Mated	09.12.16	Population C	M	14.11.16	01.02.17	3
CL125	Female	Mated	09.12.16	Population C	O	14.11.16	01.02.17	3
CL126	Female	Mated	09.12.16	Population C	C	14.11.16	01.02.17	2
CL127	Female	Mated	09.12.16	Population C	H	14.11.16	01.02.17	2
CL128	Female	Mated	09.12.16	Population C	H	14.11.16	01.02.17	3
CL129	Female	Mated	09.12.16	Population C	C	14.11.16	01.02.17	3
CL13	Female	Virgin	07.12.16	Population D	H	14.11.16	26.01.17	1
CL130	Male	Mated	09.12.16	Population C	Sf	14.11.16	03.02.17	3
CL131	Male	Mated	09.12.16	Population C	S	14.11.16	03.02.17	2
CL132	Male	Mated	09.12.16	Population C	P	14.11.16	03.02.17	1
CL133	Male	Mated	09.12.16	Population C	C	14.11.16	03.02.17	3
CL134	Male	Mated	09.12.16	Population C	S	14.11.16	03.02.17	3
CL135	Male	Mated	09.12.16	Population C	C	14.11.16	03.02.17	3
CL136	Female	Virgin	13.12.16	Population A	M	17.11.16	03.02.17	1
CL137	Female	Virgin	13.12.16	Population A	O	17.11.16	03.02.17	2
CL138	Female	Virgin	13.12.16	Population A	H	17.11.16	03.02.17	1
CL139	Female	Virgin	13.12.16	Population A	C	17.11.16	03.02.17	1
CL14	Female	Virgin	07.12.16	Population D	O	14.11.16	26.01.17	1
CL140	Male	Virgin	13.12.16	Population A	Sf	17.11.16	03.02.17	2
CL141	Male	Virgin	13.12.16	Population A	P	17.11.16	03.02.17	2
CL142	Female	Mated	13.12.16	Population A	M	17.11.16	03.02.17	1
CL143	Female	Mated	13.12.16	Population A	O	17.11.16	03.02.17	1
CL144	Female	Mated	13.12.16	Population A	H	17.11.16	03.02.17	1
CL145	Female	Mated	13.12.16	Population A	M	17.11.16	03.02.17	2
CL146	Female	Mated	13.12.16	Population A	C	17.11.16	03.02.17	1
CL147	Male	Mated	13.12.16	Population A	S	17.11.16	03.02.17	1
CL148	Male	Mated	13.12.16	Population A	P	17.11.16	03.02.17	1
CL149	Male	Mated	13.12.16	Population A	C	17.11.16	03.02.17	1
CL15	Female	Virgin	07.12.16	Population D	C	14.11.16	26.01.17	1
CL150	Male	Mated	13.12.16	Population A	S	17.11.16	03.02.17	2
CL151	Male	Mated	13.12.16	Population A	Sf	17.11.16	03.02.17	2
CL152	Male	Virgin	13.12.16	Population A	P	17.11.16	03.02.17	3
CL153	Male	Virgin	13.12.16	Population A	C	17.11.16	03.02.17	2
CL154	Male	Virgin	13.12.16	Population A	S	17.11.16	04.02.17	2
CL157	Female	Virgin	13.12.16	Population C	C	17.11.16	04.02.17	3
CL158	Female	Virgin	13.12.16	Population C	C	17.11.16	04.02.17	3
CL159	Male	Virgin	13.12.16	Population C	Sf	17.11.16	04.02.17	3
CL16	Male	Virgin	07.12.16	Population D	S	14.11.16	26.01.17	1
CL160	Male	Virgin	13.12.16	Population C	C	17.11.16	04.02.17	3
CL161	Male	Virgin	13.12.16	Population C	C	17.11.16	04.02.17	4
CL162	Female	Mated	13.12.16	Population C	O	17.11.16	04.02.17	3
CL163	Female	Mated	13.12.16	Population C	M	17.11.16	04.02.17	3
CL164	Female	Mated	13.12.16	Population C	M	17.11.16	04.02.17	4
CL165	Female	Mated	13.12.16	Population C	H	17.11.16	04.02.17	3
CL166	Female	Mated	13.12.16	Population C	C	17.11.16	04.02.17	3
CL167	Male	Mated	13.12.16	Population C	P	17.11.16	04.02.17	2
CL168	Male	Mated	13.12.16	Population C	P	17.11.16	04.02.17	3
CL169	Male	Mated	13.12.16	Population C	S	17.11.16	04.02.17	3
CL17	Male	Virgin	07.12.16	Population D	P	14.11.16	26.01.17	1
CL170	Male	Mated	13.12.16	Population C	Sf	17.11.16	04.02.17	3
CL171	Male	Mated	13.12.16	Population C	P	17.11.16	04.02.17	3
CL172	Male	Virgin	13.12.16	Population C	S	17.11.16	04.02.17	3
CL173	Male	Virgin	13.12.16	Population C	S	17.11.16	04.02.17	3
CL174	Male	Virgin	13.12.16	Population C	Sf	17.11.16	04.02.17	3
CL175	Female	Virgin	15.12.16	Population A	M	17.11.16	04.02.17	2
CL176	Female	Virgin	15.12.16	Population A	M	17.11.16	04.02.17	3
CL177	Female	Virgin	15.12.16	Population A	H	17.11.16	04.02.17	1
CL178	Female	Virgin	15.12.16	Population A	O	17.11.16	08.02.17	3
CL179	Female	Mated	15.12.16	Population A	O	17.11.16	08.02.17	2
CL18	Male	Virgin	07.12.16	Population D	C	14.11.16	26.01.17	1
CL180	Female	Mated	15.12.16	Population A	M	17.11.16	08.02.17	3
CL181	Female	Mated	15.12.16	Population A	O	17.11.16	08.02.17	3
CL182	Female	Mated	15.12.16	Population A	H	17.11.16	08.02.17	2
CL184	Male	Mated	15.12.16	Population A	Sf	17.11.16	08.02.17	3
CL185	Male	Mated	15.12.16	Population A	P	17.11.16	08.02.17	2
CL187	Male	Mated	15.12.16	Population A	C	17.11.16	08.02.17	2
CL188	Male	Virgin	15.12.16	Population A	S	17.11.16	08.02.17	3
CL19	Female	Virgin	07.12.16	Population D	O	14.11.16	26.01.17	2
CL193	Female	Virgin	15.12.16	Population D	M	17.11.16	08.02.17	5
CL194	Female	Virgin	15.12.16	Population D	O	17.11.16	08.02.17	5
CL195	Female	Virgin	15.12.16	Population D	C	17.11.16	08.02.17	4
CL196	Female	Virgin	15.12.16	Population D	H	17.11.16	08.02.17	5
CL197	Female	Virgin	15.12.16	Population D	C	17.11.16	08.02.17	5
CL198	Male	Virgin	15.12.16	Population D	S	17.11.16	08.02.17	3
CL199	Male	Virgin	15.12.16	Population D	Sf	17.11.16	14.02.17	2
CL20	Female	Virgin	07.12.16	Population D	C	14.11.16	26.01.17	2
CL200	Male	Virgin	15.12.16	Population D	Sf	17.11.16	14.02.17	3
CL201	Male	Virgin	15.12.16	Population D	P	17.11.16	14.02.17	2
CL202	Male	Virgin	15.12.16	Population D	P	17.11.16	14.02.17	3
CL203	Male	Virgin	15.12.16	Population D	C	17.11.16	14.02.17	3
CL204	Female	Mated	15.12.16	Population D	M	17.11.16	14.02.17	2
CL205	Female	Mated	15.12.16	Population D	O	17.11.16	14.02.17	2
CL206	Female	Mated	15.12.16	Population D	H	17.11.16	14.02.17	3
CL207	Female	Mated	15.12.16	Population D	C	17.11.16	14.02.17	2
CL208	Female	Mated	15.12.16	Population D	C	17.11.16	14.02.17	3
CL209	Male	Mated	15.12.16	Population D	Sf	17.11.16	14.02.17	2
CL21	Female	Virgin	07.12.16	Population D	M	14.11.16	26.01.17	2
CL210	Male	Mated	15.12.16	Population D	S	17.11.16	14.02.17	2
CL211	Male	Mated	15.12.16	Population D	Sf	17.11.16	14.02.17	3
CL212	Male	Mated	15.12.16	Population D	S	17.11.16	14.02.17	3
CL213	Male	Mated	15.12.16	Population D	C	17.11.16	14.02.17	2
CL214	Male	Mated	15.12.16	Population D	C	17.11.16	14.02.17	3
CL215	Female	Virgin	15.12.16	Population C	M	17.11.16	14.02.17	7
CL216	Female	Virgin	15.12.16	Population C	H	17.11.16	14.02.17	4
CL217	Female	Virgin	15.12.16	Population C	C	17.11.16	14.02.17	4
CL219	Female	Mated	15.12.16	Population C	O	17.11.16	14.02.17	4
CL22	Female	Virgin	07.12.16	Population D	H	14.11.16	26.01.17	2
CL220	Female	Mated	15.12.16	Population C	H	17.11.16	14.02.17	4
CL221	Female	Mated	15.12.16	Population C	C	17.11.16	14.02.17	4
CL222	Female	Mated	15.12.16	Population C	C	17.11.16	14.02.17	5
CL223	Male	Mated	15.12.16	Population C	S	17.11.16	15.02.17	4
CL224	Male	Mated	15.12.16	Population C	S	17.11.16	15.02.17	5
CL226	Male	Mated	15.12.16	Population C	P	17.11.16	15.02.17	4
CL227	Male	Mated	15.12.16	Population C	Sf	17.11.16	15.02.17	4
CL229	Male	Virgin	15.12.16	Population C	P	17.11.16	15.02.17	4
CL230	Male	Virgin	15.12.16	Population C	Sf	17.11.16	15.02.17	5
CL231	Male	Virgin	15.12.16	Population C	S	17.11.16	15.02.17	4
CL233	Female	Virgin	16.12.16	Population A	H	17.11.16	15.02.17	2
CL234	Male	Virgin	16.12.16	Population A	C	17.11.16	15.02.17	4
CL235	Male	Virgin	16.12.16	Population A	P	17.11.16	15.02.17	5
CL237	Male	Virgin	16.12.16	Population A	S	17.11.16	15.02.17	4
CL238	Female	Virgin	16.12.16	Population A	C	17.11.16	15.02.17	2
CL239	Female	Virgin	16.12.16	Population A	C	17.11.16	15.02.17	3
CL24	Female	Virgin	08.12.16	Population A	O	14.11.16	26.01.17	1
CL240	Female	Virgin	16.12.16	Population C	H	17.11.16	15.02.17	5
CL241	Female	Virgin	16.12.16	Population C	H	17.11.16	15.02.17	5
CL242	Female	Virgin	16.12.16	Population C	O	17.11.16	15.02.17	5
CL243	Female	Virgin	16.12.16	Population C	C	17.11.16	15.02.17	5
CL244	Male	Virgin	16.12.16	Population C	C	17.11.16	15.02.17	5
CL245	Male	Virgin	16.12.16	Population C	P	17.11.16	15.02.17	5
CL247	Male	Virgin	16.12.16	Population C	S	17.11.16	15.02.17	5
CL249	Female	Mated	16.12.16	Population A	H	17.11.16	15.02.17	3
CL25	Female	Virgin	08.12.16	Population A	O	14.11.16	26.01.17	1
CL251	Female	Mated	16.12.16	Population A	O	17.11.16	15.02.17	4
CL253	Female	Mated	16.12.16	Population A	C	17.11.16	15.02.17	2
CL254	Male	Mated	16.12.16	Population A	C	17.11.16	15.02.17	3
CL256	Male	Mated	16.12.16	Population A	P	17.11.16	15.02.17	4
CL26	Female	Virgin	08.12.16	Population A	M	14.11.16	26.01.17	1
CL260	Female	Mated	16.12.16	Population C	M	17.11.16	15.02.17	5
CL262	Female	Mated	16.12.16	Population C	C	17.11.16	15.02.17	5
CL263	Male	Mated	16.12.16	Population C	Sf	17.11.16	15.02.17	5
CL264	Male	Mated	16.12.16	Population C	C	17.11.16	15.02.17	5
CL265	Male	Mated	16.12.16	Population C	P	17.11.16	15.02.17	5
CL266	Male	Mated	16.12.16	Population C	S	17.11.16	15.02.17	5
CL267	Female	Virgin	19.12.16	Population B	M	28.11.16	15.02.17	2
CL268	Female	Virgin	19.12.16	Population B	H	28.11.16	15.02.17	2
CL269	Female	Virgin	19.12.16	Population B	M	28.11.16	15.02.17	3
CL27	Female	Virgin	08.12.16	Population A	C	14.11.16	26.01.17	1
CL270	Female	Virgin	19.12.16	Population B	C	28.11.16	15.02.17	1
CL271	Female	Virgin	19.12.16	Population B	C	28.11.16	15.02.17	2
CL272	Male	Virgin	19.12.16	Population B	P	28.11.16	15.02.17	1
CL273	Male	Virgin	19.12.16	Population B	C	28.11.16	15.02.17	1
CL274	Male	Virgin	19.12.16	Population B	P	28.11.16	15.02.17	2
CL275	Male	Virgin	19.12.16	Population B	Sf	28.11.16	15.02.17	3
CL276	Male	Virgin	19.12.16	Population B	S	28.11.16	15.02.17	1
CL277	Female	Mated	19.12.16	Population B	O	28.11.16	15.02.17	2
CL278	Female	Mated	19.12.16	Population B	H	28.11.16	15.02.17	2
CL279	Female	Mated	19.12.16	Population B	M	28.11.16	15.02.17	2
CL280	Female	Mated	19.12.16	Population B	C	28.11.16	15.02.17	1
CL281	Female	Mated	19.12.16	Population B	C	28.11.16	15.02.17	2
CL282	Male	Mated	19.12.16	Population B	C	28.11.16	15.02.17	1
CL283	Male	Mated	19.12.16	Population B	Sf	28.11.16	15.02.17	2
CL284	Male	Mated	19.12.16	Population B	P	28.11.16	15.02.17	1
CL285	Male	Mated	19.12.16	Population B	C	28.11.16	15.02.17	2
CL286	Male	Mated	19.12.16	Population B	S	28.11.16	15.02.17	2
CL287	Female	Mated	19.12.16	Population C	M	28.11.16	15.02.17	6
CL288	Female	Mated	19.12.16	Population C	O	28.11.16	15.02.17	5
CL289	Female	Mated	19.12.16	Population C	H	28.11.16	15.02.17	5
CL29	Male	Virgin	08.12.16	Population A	Sf	14.11.16	26.01.17	1
CL290	Female	Mated	19.12.16	Population C	O	28.11.16	15.02.17	6
CL291	Male	Mated	19.12.16	Population C	S	28.11.16	15.02.17	6
CL292	Male	Mated	19.12.16	Population C	P	28.11.16	15.02.17	5
CL293	Male	Mated	19.12.16	Population C	Sf	28.11.16	15.02.17	5
CL294	Male	Mated	19.12.16	Population C	P	28.11.16	16.02.17	6
CL297	Female	Virgin	19.12.16	Population C	O	28.11.16	16.02.17	5
CL298	Female	Virgin	19.12.16	Population C	M	28.11.16	16.02.17	6
CL299	Female	Virgin	19.12.16	Population C	C	28.11.16	16.02.17	5
CL3	Male	Mated	07.12.16	Population D	S	14.11.16	26.01.17	1
CL30	Male	Virgin	08.12.16	Population A	S	14.11.16	26.01.17	1
CL303	Male	Virgin	19.12.16	Population C	P	28.11.16	16.02.17	7
CL304	Male	Virgin	19.12.16	Population C	S	28.11.16	16.02.17	5
CL305	Female	Virgin	20.12.16	Population B	H	28.11.16	16.02.17	3
CL307	Female	Virgin	20.12.16	Population B	O	28.11.16	16.02.17	2
CL308	Female	Virgin	20.12.16	Population B	O	28.11.16	16.02.17	3
CL309	Female	Virgin	20.12.16	Population B	C	28.11.16	16.02.17	3
CL31	Male	Virgin	08.12.16	Population A	C	14.11.16	27.01.17	1
CL310	Male	Virgin	20.12.16	Population B	P	28.11.16	16.02.17	3
CL311	Male	Virgin	20.12.16	Population B	S	28.11.16	16.02.17	2
CL312	Male	Virgin	20.12.16	Population B	C	28.11.16	16.02.17	2
CL313	Male	Virgin	20.12.16	Population B	S	28.11.16	16.02.17	3
CL316	Female	Mated	20.12.16	Population B	H	28.11.16	16.02.17	4
CL317	Female	Mated	20.12.16	Population B	M	28.11.16	16.02.17	3
CL318	Female	Mated	20.12.16	Population B	O	28.11.16	17.02.17	3
CL319	Female	Mated	20.12.16	Population B	C	28.11.16	17.02.17	3
CL32	Male	Virgin	08.12.16	Population A	P	14.11.16	27.01.17	1
CL320	Male	Mated	20.12.16	Population B	P	28.11.16	17.02.17	2
CL322	Male	Mated	20.12.16	Population B	C	28.11.16	17.02.17	3
CL324	Male	Mated	20.12.16	Population B	Sf	28.11.16	17.02.17	3
CL326	Female	Virgin	20.12.16	Population A	H	28.11.16	17.02.17	3
CL328	Female	Virgin	20.12.16	Population A	M	28.11.16	17.02.17	5
CL329	Female	Virgin	20.12.16	Population A	C	28.11.16	17.02.17	4
CL33	Female	Virgin	08.12.16	Population B	M	14.11.16	27.01.17	1
CL331	Male	Virgin	20.12.16	Population A	Sf	28.11.16	17.02.17	5
CL34	Female	Virgin	08.12.16	Population B	O	14.11.16	27.01.17	1
CL340	Female	Mated	20.12.16	Population A	C	28.11.16	17.02.17	3
CL341	Female	Mated	20.12.16	Population A	C	28.11.16	17.02.17	4
CL347	Female	Mated	20.12.16	Population C	H	28.11.16	20.02.17	6
CL35	Female	Virgin	08.12.16	Population B	H	14.11.16	27.01.17	1
CL351	Male	Mated	20.12.16	Population C	S	28.11.16	20.02.17	7
CL354	Male	Mated	20.12.16	Population C	Sf	28.11.16	20.02.17	7
CL355	Female	Virgin	20.12.16	Population C	M	28.11.16	20.02.17	7
CL356	Female	Virgin	20.12.16	Population C	H	28.11.16	20.02.17	7
CL359	Male	Virgin	20.12.16	Population C	C	28.11.16	20.02.17	6
CL36	Male	Virgin	08.12.16	Population B	Sf	14.11.16	27.01.17	1
CL361	Male	Virgin	20.12.16	Population C	Sf	28.11.16	20.02.17	7
CL365	Female	Virgin	21.12.16	Population B	H	28.11.16	20.02.17	4
CL367	Female	Virgin	21.12.16	Population B	M	28.11.16	20.02.17	5
CL368	Female	Virgin	21.12.16	Population B	C	28.11.16	20.02.17	4
CL369	Male	Virgin	21.12.16	Population B	C	28.11.16	20.02.17	4
CL37	Male	Virgin	08.12.16	Population B	Sf	14.11.16	27.01.17	2
CL371	Male	Virgin	21.12.16	Population B	S	28.11.16	20.02.17	4
CL373	Male	Virgin	21.12.16	Population B	C	28.11.16	20.02.17	4
CL374	Female	Mated	21.12.16	Population B	M	28.11.16	20.02.17	4
CL375	Female	Mated	21.12.16	Population B	H	28.11.16	20.02.17	4
CL376	Female	Mated	21.12.16	Population B	O	28.11.16	20.02.17	4
CL377	Female	Mated	21.12.16	Population B	C	28.11.16	20.02.17	4
CL378	Male	Mated	21.12.16	Population B	P	28.11.16	20.02.17	4
CL379	Male	Mated	21.12.16	Population B	C	28.11.16	20.02.17	4
CL380	Male	Mated	21.12.16	Population B	S	28.11.16	20.02.17	4
CL381	Male	Mated	21.12.16	Population B	Sf	28.11.16	20.02.17	4
CL384	Female	Virgin	21.12.16	Population D	M	28.11.16	20.02.17	6
CL389	Male	Virgin	21.12.16	Population D	S	28.11.16	20.02.17	4
CL39	Female	Mated	08.12.16	Population A	M	14.11.16	27.01.17	1
CL390	Female	Mated	21.12.16	Population D	H	28.11.16	21.02.17	4
CL391	Female	Mated	21.12.16	Population D	O	28.11.16	21.02.17	3
CL392	Female	Mated	21.12.16	Population D	M	28.11.16	21.02.17	3
CL393	Female	Mated	21.12.16	Population D	O	28.11.16	21.02.17	4
CL395	Female	Mated	21.12.16	Population D	C	28.11.16	21.02.17	4
CL396	Female	Mated	21.12.16	Population D	C	28.11.16	21.02.17	5
CL397	Male	Mated	21.12.16	Population D	C	28.11.16	21.02.17	4
CL4	Male	Mated	07.12.16	Population D	Sf	14.11.16	26.01.17	1
CL40	Female	Mated	08.12.16	Population A	O	14.11.16	27.01.17	1
CL400	Male	Mated	21.12.16	Population D	S	28.11.16	21.02.17	4
CL403	Female	Virgin	22.12.16	Population A	M	28.11.16	21.02.17	6
CL404	Female	Virgin	22.12.16	Population A	H	28.11.16	21.02.17	5
CL41	Female	Mated	08.12.16	Population A	H	14.11.16	27.01.17	1
CL411	Male	Virgin	22.12.16	Population A	C	28.11.16	21.02.17	6
CL413	Male	Virgin	22.12.16	Population A	Sf	28.11.16	21.02.17	6
CL417	Female	Mated	22.12.16	Population A	H	28.11.16	22.02.17	6
CL419	Female	Mated	22.12.16	Population A	O	28.11.16	22.02.17	6
CL42	Female	Mated	08.12.16	Population A	C	14.11.16	27.01.17	1
CL421	Female	Mated	22.12.16	Population A	M	28.11.16	22.02.17	6
CL428	Male	Mated	22.12.16	Population A	S	28.11.16	22.02.17	5
CL433	Female	Virgin	06.02.17	Population B	M	16.01.17	22.02.17	6
CL435	Female	Virgin	06.02.17	Population B	C	16.01.17	22.02.17	4
CL436	Female	Virgin	06.02.17	Population B	C	16.01.17	22.02.17	5
CL437	Male	Virgin	06.02.17	Population B	S	16.01.17	22.02.17	4
CL439	Male	Virgin	06.02.17	Population B	C	16.01.17	23.02.17	5
CL44	Male	Mated	08.12.16	Population A	Sf	14.11.16	27.01.17	1
CL443	Female	Virgin	06.02.17	Population A	H	16.01.17	23.02.17	7
CL445	Female	Virgin	06.02.17	Population A	M	16.01.17	23.02.17	7
CL446	Female	Virgin	06.02.17	Population A	O	16.01.17	23.02.17	7
CL447	Female	Virgin	06.02.17	Population A	C	16.01.17	23.02.17	7
CL448	Male	Virgin	06.02.17	Population A	C	16.01.17	23.02.17	7
CL449	Male	Virgin	06.02.17	Population A	C	16.01.17	23.02.17	8
CL45	Male	Mated	08.12.16	Population A	S	14.11.16	27.01.17	1
CL450	Male	Virgin	06.02.17	Population A	P	16.01.17	23.02.17	7
CL451	Male	Virgin	06.02.17	Population A	S	16.01.17	23.02.17	7
CL452	Male	Virgin	06.02.17	Population A	Sf	16.01.17	23.02.17	7
CL455	Female	Mated	06.02.17	Population B	O	16.01.17	23.02.17	5
CL458	Female	Mated	06.02.17	Population B	C	16.01.17	23.02.17	4
CL46	Male	Mated	08.12.16	Population A	P	14.11.16	27.01.17	1
CL462	Male	Mated	06.02.17	Population B	S	16.01.17	23.02.17	4
CL463	Male	Mated	06.02.17	Population B	Sf	16.01.17	24.02.17	4
CL464	Male	Mated	06.02.17	Population B	Sf	16.01.17	24.02.17	5
CL466	Female	Mated	06.02.17	Population A	H	16.01.17	24.02.17	7
CL468	Female	Mated	06.02.17	Population A	O	16.01.17	24.02.17	8
CL47	Male	Mated	08.12.16	Population A	C	14.11.16	27.01.17	1
CL470	Female	Mated	06.02.17	Population A	C	16.01.17	24.02.17	7
CL471	Male	Mated	06.02.17	Population A	C	16.01.17	24.02.17	7
CL472	Male	Mated	06.02.17	Population A	Sf	16.01.17	24.02.17	7
CL473	Male	Mated	06.02.17	Population A	P	16.01.17	24.02.17	7
CL475	Male	Mated	06.02.17	Population A	S	16.01.17	24.02.17	7
CL476	Male	Mated	06.02.17	Population A	C	16.01.17	24.02.17	8
CL477	Female	Virgin	07.02.17	Population B	H	16.01.17	24.02.17	7
CL48	Male	Mated	08.12.16	Population A	Sf	14.11.16	27.01.17	1
CL480	Female	Virgin	07.02.17	Population B	M	16.01.17	24.02.17	7
CL481	Female	Virgin	07.02.17	Population B	C	16.01.17	24.02.17	6
CL482	Male	Virgin	07.02.17	Population B	P	16.01.17	24.02.17	6
CL483	Male	Virgin	07.02.17	Population B	Sf	16.01.17	24.02.17	6
CL485	Male	Virgin	07.02.17	Population B	S	16.01.17	24.02.17	5
CL486	Male	Virgin	07.02.17	Population B	S	16.01.17	24.02.17	6
CL488	Female	Virgin	07.02.17	Population D	O	16.01.17	27.02.17	6
CL489	Female	Virgin	07.02.17	Population D	M	16.01.17	27.02.17	6
CL49	Male	Virgin	08.12.16	Population A	S	14.11.16	27.01.17	1
CL494	Male	Virgin	07.02.17	Population D	C	16.01.17	27.02.17	6
CL496	Female	Virgin	07.02.17	Population C	H	16.01.17	27.02.17	8
CL497	Female	Virgin	07.02.17	Population C	O	16.01.17	27.02.17	7
CL498	Female	Virgin	07.02.17	Population C	O	16.01.17	27.02.17	8
CL499	Female	Virgin	07.02.17	Population C	M	16.01.17	27.02.17	8
CL5	Male	Mated	07.12.16	Population D	P	14.11.16	26.01.17	1
CL50	Male	Virgin	08.12.16	Population A	Sf	14.11.16	27.01.17	1
CL500	Female	Virgin	07.02.17	Population C	C	16.01.17	27.02.17	7
CL501	Female	Virgin	07.02.17	Population C	C	16.01.17	27.02.17	8
CL502	Male	Virgin	07.02.17	Population C	C	16.01.17	27.02.17	7
CL503	Male	Virgin	07.02.17	Population C	C	16.01.17	27.02.17	8
CL504	Male	Virgin	07.02.17	Population C	Sf	16.01.17	27.02.17	8
CL505	Male	Virgin	07.02.17	Population C	S	16.01.17	27.02.17	7
CL506	Male	Virgin	07.02.17	Population C	S	16.01.17	27.02.17	8
CL507	Female	Mated	07.02.17	Population B	H	16.01.17	27.02.17	6
CL508	Female	Mated	07.02.17	Population B	H	16.01.17	27.02.17	7
CL509	Female	Mated	07.02.17	Population B	M	16.01.17	27.02.17	6
CL51	Male	Virgin	08.12.16	Population A	C	14.11.16	27.01.17	1
CL511	Female	Mated	07.02.17	Population B	C	16.01.17	27.02.17	5
CL513	Male	Mated	07.02.17	Population B	C	16.01.17	27.02.17	6
CL514	Male	Mated	07.02.17	Population B	P	16.01.17	27.02.17	4
CL515	Male	Mated	07.02.17	Population B	S	16.01.17	27.02.17	5
CL516	Male	Mated	07.02.17	Population B	S	16.01.17	27.02.17	6
CL517	Male	Mated	07.02.17	Population B	C	16.01.17	27.02.17	7
CL518	Male	Mated	07.02.17	Population B	Sf	16.01.17	27.02.17	6
CL519	Female	Mated	07.02.17	Population C	H	16.01.17	27.02.17	7
CL52	Male	Virgin	08.12.16	Population A	P	14.11.16	27.01.17	1
CL520	Female	Mated	07.02.17	Population C	H	16.01.17	27.02.17	8
CL521	Female	Mated	07.02.17	Population C	O	16.01.17	27.02.17	8
CL522	Female	Mated	07.02.17	Population C	M	16.01.17	27.02.17	8
CL524	Male	Mated	07.02.17	Population C	P	16.01.17	27.02.17	7
CL526	Male	Mated	07.02.17	Population C	C	16.01.17	27.02.17	6
CL528	Male	Mated	07.02.17	Population C	C	16.01.17	27.02.17	7
CL529	Female	Mated	07.02.17	Population D	H	16.01.17	27.02.17	5
CL53	Female	Mated	08.12.16	Population B	M	14.11.16	27.01.17	1
CL530	Female	Mated	07.02.17	Population D	H	16.01.17	27.02.17	6
CL532	Female	Mated	07.02.17	Population D	O	16.01.17	27.02.17	5
CL533	Female	Mated	07.02.17	Population D	M	16.01.17	27.02.17	5
CL534	Female	Mated	07.02.17	Population D	C	16.01.17	28.02.17	6
CL535	Male	Mated	07.02.17	Population D	C	16.01.17	28.02.17	6
CL536	Male	Mated	07.02.17	Population D	P	16.01.17	28.02.17	6
CL538	Male	Mated	07.02.17	Population D	S	16.01.17	28.02.17	5
CL539	Male	Mated	07.02.17	Population D	S	16.01.17	28.02.17	6
CL54	Female	Mated	08.12.16	Population B	O	14.11.16	27.01.17	1
CL540	Male	Mated	07.02.17	Population D	Sf	16.01.17	28.02.17	6
CL542	Female	Virgin	09.02.17	Population B	O	16.01.17	28.02.17	7
CL543	Female	Virgin	09.02.17	Population B	M	16.01.17	28.02.17	8
CL544	Female	Virgin	09.02.17	Population B	O	16.01.17	28.02.17	8
CL545	Female	Virgin	09.02.17	Population B	C	16.01.17	28.02.17	7
CL546	Female	Virgin	09.02.17	Population B	C	16.01.17	28.02.17	8
CL547	Male	Virgin	09.02.17	Population B	C	16.01.17	28.02.17	6
CL549	Male	Virgin	09.02.17	Population B	P	16.01.17	28.02.17	8
CL55	Female	Mated	08.12.16	Population B	H	14.11.16	27.01.17	1
CL550	Male	Virgin	09.02.17	Population B	C	16.01.17	28.02.17	7
CL551	Male	Virgin	09.02.17	Population B	Sf	16.01.17	28.02.17	8
CL552	Male	Virgin	09.02.17	Population B	S	16.01.17	28.02.17	7
CL553	Female	Mated	09.02.17	Population B	M	16.01.17	28.02.17	7
CL554	Female	Mated	09.02.17	Population B	H	16.01.17	28.02.17	8
CL555	Female	Mated	09.02.17	Population B	O	16.01.17	28.02.17	7
CL556	Female	Mated	09.02.17	Population B	O	16.01.17	28.02.17	8
CL557	Female	Mated	09.02.17	Population B	M	16.01.17	28.02.17	8
CL558	Female	Mated	09.02.17	Population B	C	16.01.17	28.02.17	7
CL56	Male	Mated	08.12.16	Population B	S	14.11.16	27.01.17	1
CL560	Male	Mated	09.02.17	Population B	C	16.01.17	01.03.17	8
CL561	Male	Mated	09.02.17	Population B	P	16.01.17	01.03.17	6
CL562	Male	Mated	09.02.17	Population B	Sf	16.01.17	01.03.17	7
CL563	Male	Mated	09.02.17	Population B	S	16.01.17	01.03.17	7
CL564	Male	Mated	09.02.17	Population B	Sf	16.01.17	01.03.17	8
CL565	Female	Mated	09.02.17	Population D	H	16.01.17	01.03.17	6
CL566	Female	Mated	09.02.17	Population D	O	16.01.17	01.03.17	6
CL568	Female	Mated	09.02.17	Population D	C	16.01.17	01.03.17	6
CL57	Male	Mated	08.12.16	Population B	Sf	14.11.16	30.01.17	1
CL571	Male	Mated	09.02.17	Population D	S	16.01.17	01.03.17	6
CL572	Male	Mated	09.02.17	Population D	Sf	16.01.17	01.03.17	6
CL573	Female	Virgin	09.02.17	Population D	H	16.01.17	01.03.17	7
CL574	Female	Virgin	09.02.17	Population D	O	16.01.17	01.03.17	7
CL575	Female	Virgin	09.02.17	Population D	M	16.01.17	01.03.17	7
CL576	Female	Virgin	09.02.17	Population D	C	16.01.17	01.03.17	7
CL577	Male	Virgin	09.02.17	Population D	C	16.01.17	01.03.17	6
CL579	Female	Virgin	10.02.17	Population D	H	16.01.17	01.03.17	8
CL580	Female	Virgin	10.02.17	Population D	M	16.01.17	01.03.17	8
CL581	Female	Virgin	10.02.17	Population D	O	16.01.17	01.03.17	8
CL582	Female	Virgin	10.02.17	Population D	C	16.01.17	01.03.17	8
CL589	Female	Mated	10.02.17	Population C	C	16.01.17	02.03.17	8
CL59	Female	Virgin	08.12.16	Population C	O	14.11.16	30.01.17	1
CL593	Female	Mated	10.02.17	Population A	M	16.01.17	02.03.17	8
CL594	Female	Mated	10.02.17	Population A	C	16.01.17	02.03.17	8
CL595	Male	Mated	10.02.17	Population A	P	16.01.17	02.03.17	8
CL596	Male	Mated	10.02.17	Population A	S	16.01.17	02.03.17	8
CL597	Male	Mated	10.02.17	Population A	Sf	16.01.17	02.03.17	8
CL598	Female	Virgin	10.02.17	Population A	H	16.01.17	02.03.17	7
CL599	Female	Virgin	10.02.17	Population A	O	16.01.17	02.03.17	8
CL60	Female	Virgin	08.12.16	Population C	M	14.11.16	30.01.17	1
CL600	Female	Virgin	10.02.17	Population A	M	16.01.17	02.03.17	8
CL601	Female	Virgin	10.02.17	Population A	C	16.01.17	02.03.17	8
CL602	Male	Virgin	10.02.17	Population A	P	16.01.17	02.03.17	8
CL603	Male	Virgin	10.02.17	Population A	S	16.01.17	02.03.17	8
CL604	Male	Virgin	10.02.17	Population A	Sf	16.01.17	02.03.17	8
CL605	Male	Mated	10.02.17	Population A	S	16.01.17	02.03.17	8
CL606	Female	Mated	10.02.17	Population A	C	16.01.17	02.03.17	8
CL607	Female	Mated	10.02.17	Population D	H	16.01.17	02.03.17	7
CL608	Female	Mated	10.02.17	Population D	O	16.01.17	02.03.17	6
CL61	Female	Virgin	08.12.16	Population C	O	14.11.16	30.01.17	2
CL610	Female	Mated	10.02.17	Population D	M	16.01.17	02.03.17	7
CL611	Female	Mated	10.02.17	Population D	C	16.01.17	02.03.17	7
CL612	Female	Mated	10.02.17	Population D	H	16.01.17	02.03.17	8
CL613	Male	Mated	10.02.17	Population D	P	16.01.17	02.03.17	7
CL614	Male	Mated	10.02.17	Population D	C	16.01.17	02.03.17	7
CL615	Male	Mated	10.02.17	Population D	P	16.01.17	02.03.17	8
CL616	Male	Mated	10.02.17	Population D	C	16.01.17	02.03.17	8
CL618	Male	Mated	10.02.17	Population D	S	16.01.17	02.03.17	7
CL62	Female	Virgin	08.12.16	Population C	C	14.11.16	30.01.17	1
CL620	Female	Virgin	13.02.16	Population A	H	23.01.17	02.03.17	8
CL621	Female	Virgin	13.02.16	Population D	H	23.01.17	02.03.17	8
CL622	Male	Virgin	13.02.16	Population D	C	23.01.17	02.03.17	7
CL623	Male	Virgin	13.02.16	Population D	Sf	23.01.17	02.03.17	7
CL625	Male	Virgin	13.02.16	Population D	C	23.01.17	02.03.17	8
CL626	Male	Virgin	13.02.16	Population D	P	23.01.17	02.03.17	8
CL627	Male	Virgin	13.02.16	Population D	S	23.01.17	02.03.17	6
CL629	Male	Virgin	13.02.16	Population D	S	23.01.17	02.03.17	7
CL63	Female	Virgin	08.12.16	Population C	H	14.11.16	30.01.17	1
CL630	Male	Virgin	13.02.16	Population D	S	23.01.17	02.03.17	8
CL631	Female	Mated	13.02.16	Population D	O	23.01.17	02.03.17	7
CL632	Female	Mated	13.02.16	Population D	M	23.01.17	02.03.17	8
CL633	Female	Mated	13.02.16	Population D	C	23.01.17	03.03.17	8
CL635	Male	Mated	13.02.16	Population D	S	23.01.17	03.03.17	8
CL636	Female	Virgin	13.02.16	Population B	H	23.01.17	03.03.17	8
CL637	Female	Virgin	13.02.16	Population B	O	23.01.17	03.03.17	8
CL638	Female	Virgin	13.02.16	Population B	M	23.01.17	03.03.17	8
CL639	Female	Virgin	13.02.16	Population B	C	23.01.17	03.03.17	8
CL64	Female	Virgin	08.12.16	Population C	M	14.11.16	30.01.17	2
CL640	Male	Virgin	13.02.16	Population B	P	23.01.17	03.03.17	8
CL642	Male	Virgin	13.02.16	Population B	P	23.01.17	03.03.17	8
CL643	Male	Virgin	13.02.16	Population B	C	23.01.17	03.03.17	8
CL644	Male	Virgin	13.02.16	Population B	C	23.01.17	03.03.17	8
CL645	Male	Virgin	13.02.16	Population B	Sf	23.01.17	03.03.17	8
CL646	Male	Virgin	13.02.16	Population B	S	23.01.17	03.03.17	8
CL648	Male	Virgin	13.02.16	Population B	S	23.01.17	03.03.17	8
CL65	Male	Virgin	08.12.16	Population C	Sf	14.11.16	30.01.17	1
CL651	Female	Mated	13.02.16	Population B	O	23.01.17	03.03.17	8
CL652	Female	Mated	13.02.16	Population B	C	23.01.17	03.03.17	8
CL654	Male	Mated	13.02.16	Population B	P	23.01.17	03.03.17	7
CL655	Male	Mated	13.02.16	Population B	C	23.01.17	03.03.17	8
CL656	Male	Mated	13.02.16	Population B	Sf	23.01.17	03.03.17	8
CL657	Male	Mated	13.02.16	Population B	S	23.01.17	03.03.17	8
CL658	Male	Mated	13.02.16	Population B	S	23.01.17	03.03.17	8
CL659	Male	Mated	13.02.16	Population D	Sf	23.01.17	03.03.17	8
CL66	Male	Virgin	08.12.16	Population C	S	14.11.16	30.01.17	1
CL67	Male	Virgin	08.12.16	Population C	P	14.11.16	30.01.17	1
CL68	Male	Virgin	08.12.16	Population C	P	14.11.16	30.01.17	2
CL69	Male	Virgin	08.12.16	Population C	C	14.11.16	30.01.17	1
CL7	Female	Mated	07.12.16	Population D	M	14.11.16	26.01.17	1
CL70	Male	Virgin	08.12.16	Population C	C	14.11.16	30.01.17	2
CL71	Female	Mated	08.12.16	Population C	M	14.11.16	30.01.17	1
CL72	Female	Mated	08.12.16	Population C	O	14.11.16	30.01.17	1
CL73	Female	Mated	08.12.16	Population C	O	14.11.16	30.01.17	2
CL74	Female	Mated	08.12.16	Population C	M	14.11.16	30.01.17	2
CL75	Female	Mated	08.12.16	Population C	C	14.11.16	30.01.17	1
CL76	Female	Mated	08.12.16	Population C	H	14.11.16	30.01.17	1
CL77	Male	Mated	08.12.16	Population C	Sf	14.11.16	30.01.17	1
CL78	Male	Mated	08.12.16	Population C	Sf	14.11.16	30.01.17	2
CL79	Male	Mated	08.12.16	Population C	S	14.11.16	30.01.17	1
CL8	Female	Mated	07.12.16	Population D	M	14.11.16	26.01.17	2
CL80	Male	Mated	08.12.16	Population C	C	14.11.16	30.01.17	1
CL81	Male	Mated	08.12.16	Population C	C	14.11.16	30.01.17	2
CL82	Female	Virgin	09.12.16	Population D	M	14.11.16	31.01.17	2
CL83	Female	Virgin	09.12.16	Population D	O	14.11.16	31.01.17	2
CL84	Female	Virgin	09.12.16	Population D	H	14.11.16	31.01.17	2
CL85	Female	Virgin	09.12.16	Population D	O	14.11.16	31.01.17	3
CL86	Female	Virgin	09.12.16	Population D	C	14.11.16	31.01.17	2
CL87	Male	Virgin	09.12.16	Population D	Sf	14.11.16	31.01.17	1
CL88	Male	Virgin	09.12.16	Population D	S	14.11.16	31.01.17	2
CL89	Male	Virgin	09.12.16	Population D	P	14.11.16	31.01.17	2
CL90	Male	Virgin	09.12.16	Population D	C	14.11.16	31.01.17	2
CL91	Male	Virgin	09.12.16	Population D	C	14.11.16	31.01.17	2
CL92	Female	Virgin	09.12.16	Population C	O	14.11.16	31.01.17	3
CL93	Female	Virgin	09.12.16	Population C	M	14.11.16	31.01.17	3
CL94	Female	Virgin	09.12.16	Population C	H	14.11.16	31.01.17	2
CL95	Female	Virgin	09.12.16	Population C	H	14.11.16	31.01.17	3
CL96	Female	Virgin	09.12.16	Population C	C	14.11.16	31.01.17	2
CL97	Male	Virgin	09.12.16	Population C	S	14.11.16	31.01.17	2
CL98	Male	Virgin	09.12.16	Population C	Sf	14.11.16	31.01.17	2
CL99	Male	Virgin	09.12.16	Population C	P	14.11.16	31.01.17	3
