# Supplementary material for: Mating changes the genital microbiome in both sexes of the common bedbug Cimex lectularius across populations
Source: Proc Biol Sci. 2020 Apr 29;287(1926):20200302. doi: 10.1098/rspb.2020.0302 (PMC7282915; doi:10.1098/rspb.2020.0302)
Supplement: Table S2 [file rspb20200302supp3.xlsx]

## Sheet: SV_table
	SV1	SV3	SV4	SV6	SV7	SV8	SV9	SV10	SV11	SV12	SV13	SV14	SV15	SV16	SV17	SV18	SV19	SV20	SV21	SV22	SV23	SV24	SV25	SV26	SV27	SV28	SV29	SV30	SV31	SV32	SV33	SV34	SV35	SV36	SV37	SV38	SV39	SV40	SV41	SV42	SV43	SV44	SV45	SV46	SV47	SV48	SV49	SV50	SV51
CL10	3682	16582	14115	29	74	70	85	308	72	248	82	46	63	0	31	0	0	37	0	0	0	0	73	76	0	0	0	0	0	13	0	0	49	0	0	47	0	16	0	0	0	0	0	0	18	0	40	0	0
CL100	17	0	0	0	0	0	0	27	0	0	0	0	0	0	0	0	0	0	0	0	0	0	0	0	0	0	0	0	0	0	0	0	0	0	0	0	0	0	0	0	0	0	0	0	0	0	0	0	0
CL101	19311	57	56	93	108148	95391	542	2158	495	1824	564	56	525	65	42	64	2395	380	2020	294	89	77	708	612	218	216	220	41	141	0	0	0	396	0	0	348	992	833	0	57	0	46	0	29	157	125	126	199	92
CL102	15931	8237	7644	0	459	399	151	145	139	146	3952	0	3398	7	0	0	0	2312	0	2055	0	0	75	55	1350	1040	1205	0	970	0	0	7655	0	0	6656	47	386	353	0	0	0	0	0	0	38	0	0	0	22
CL103	6014	95	90	0	696	615	331	292	302	260	9708	0	8491	0	0	0	0	5865	0	5179	0	0	76	87	3240	2755	2969	0	2298	0	0	3483	47	0	3078	39	850	746	0	0	0	0	0	0	0	48	23	0	0
CL104	0	0	0	0	0	0	0	0	15	0	0	0	0	0	0	0	0	0	0	0	0	0	0	0	0	0	0	0	0	0	0	0	0	0	0	0	0	0	0	0	0	0	0	0	0	0	0	0	0
CL105	61	66196	57564	0	368	325	3332	1233	2876	1043	17542	89	14967	72	85	60	0	11279	0	9798	0	26	428	398	6670	5642	5793	0	4863	0	0	0	290	0	0	264	487	437	25	0	0	0	71	50	0	37	131	0	0
CL106	78	536	438	49	173	169	1131	516	1004	516	22998	0	19137	0	0	0	0	13445	0	11460	0	0	217	215	7132	7147	6212	0	6010	0	0	0	73	0	0	70	3093	2624	0	0	0	0	0	0	0	0	30	66	27
CL107	16	0	21	0	0	0	0	0	0	0	0	0	0	0	0	0	0	0	0	0	0	0	0	0	0	0	0	0	0	0	0	0	0	0	0	0	0	0	0	0	0	0	0	0	0	0	0	0	0
CL108	0	0	0	0	0	0	0	0	11	0	0	0	0	4	0	0	0	0	0	0	0	0	0	0	0	0	0	0	0	0	0	0	0	0	0	0	0	0	0	0	0	0	0	0	0	0	0	0	0
CL109	86	273	224	52	46	31	58	155	0	110	0	0	0	0	0	0	0	0	0	0	0	0	44	48	0	0	0	0	0	0	0	0	24	6	0	18	0	0	0	0	0	0	0	0	0	19	0	17	20
CL11	1045	7066	5885	1111	2674	2197	5967	2999	4817	2286	1342	2595	1078	0	1942	0	0	439	0	370	46	0	1027	933	260	0	196	0	0	0	0	0	476	0	0	388	0	17	0	134	0	110	1269	1056	47	43	0	408	294
CL110	81	95	80	60	200	220	28	34	35	0	95	0	87	11	0	0	0	54	0	59	0	0	0	0	0	0	0	0	0	0	0	0	9	0	0	0	13	0	0	0	0	0	0	0	0	0	0	0	0
CL111	90	42	0	34	0	14	26	0	0	36	92	0	0	0	0	0	0	0	0	0	0	0	0	0	0	0	0	0	0	0	0	0	0	0	0	0	0	0	0	0	0	0	0	0	0	0	0	0	6
CL112	39	51	0	0	164	166	221	106	191	104	17760	0	15483	0	0	0	0	10042	0	8828	0	0	48	44	5691	4966	4851	0	4217	0	0	0	0	0	0	27	3137	2902	0	0	0	0	0	0	0	11	0	18	26
CL113	60	234	191	19	12335	10058	9265	43	7758	27	1040	24	860	1569	16	1164	0	604	0	493	471	346	0	17	337	333	301	0	293	0	0	0	0	0	0	15	21	37	0	279	0	232	0	0	0	0	133	0	0
CL114	427	677	598	220	8472	6905	1145	219	1061	182	6492	28	5697	127	0	116	57	3800	59	3248	0	0	63	53	2029	1873	1742	0	1639	6	0	0	42	0	0	37	642	535	0	176	0	152	0	21	12	0	9	20	0
CL115	417	35	27	36	349	304	903	2283	850	1854	3166	56	2586	0	66	0	0	2283	0	1963	0	34	453	407	1634	960	1430	0	848	0	0	0	433	0	0	310	69	72	0	0	0	0	0	0	46	54	113	10	0
CL116	72	46	32	0	46	52	51	61	0	0	173	0	135	0	0	0	0	79	0	87	0	0	0	21	39	42	50	0	31	0	0	0	0	0	0	0	0	26	0	0	0	0	0	0	0	0	7	0	0
CL117	86	102	85	0	63	0	22	44	0	0	163	0	181	0	0	0	0	118	0	101	0	0	13	0	63	69	52	0	46	0	0	0	0	0	0	9	46	0	0	0	0	0	0	0	11	0	7	0	0
CL118	9	23	0	4	15	0	10	0	0	0	0	0	0	0	0	0	0	0	0	0	0	0	0	0	0	0	0	0	0	0	0	0	0	0	0	0	0	0	0	0	0	0	0	0	0	0	0	0	0
CL119	389	501	416	238	33297	29869	1536	89	1385	75	8043	38	7165	76	34	0	0	4829	0	4187	0	0	47	30	2498	2249	2091	0	2063	0	0	166	0	0	147	44	646	609	0	78	0	76	0	18	0	4	46	0	0
CL12	1429	4765	4842	1023	68	57	1641	236	1442	212	0	0	0	0	0	0	0	0	0	0	0	0	95	81	0	0	0	0	0	0	0	0	30	0	0	20	0	0	0	0	0	0	0	0	11	0	0	0	0
CL120	170	67	71	0	42	29	56	95	63	87	104	0	114	0	0	0	0	69	0	60	67	43	0	36	47	32	58	0	30	0	0	0	0	0	0	30	0	0	0	0	0	0	54	36	0	4	115	0	6
CL121	16504	80	80	3272	466	385	1277	488	1205	431	24983	0	22001	0	0	0	0	15022	0	13200	236	234	147	150	8906	7499	7786	0	6488	0	0	9949	64	0	8731	57	3604	3259	0	39	0	38	0	0	0	68	0	41	42
CL122	77606	477	391	66108	243	227	1501	1792	1338	1669	8876	181	7991	0	157	0	0	5963	0	5385	377	344	463	400	3724	2820	3276	0	2478	0	0	13900	256	0	12180	271	420	380	0	0	0	14	0	59	50	46	90	0	0
CL123	146	25	0	40	26	0	0	0	31	0	238	0	177	0	0	0	0	120	0	119	0	8	0	0	77	72	69	0	83	0	0	78	0	0	92	0	40	35	0	0	0	0	0	0	0	0	0	0	0
CL124	7752	86	79	47631	222	194	687	386	635	365	14577	39	12538	0	28	0	0	8981	0	7872	259	207	154	154	4791	4181	4177	19	3593	0	516	4581	76	445	4054	54	2050	1756	0	26	0	0	0	19	40	0	30	53	26
CL125	10671	54	50	55676	61	0	84	80	71	89	1160	0	1074	0	0	0	0	753	0	654	0	57	0	56	405	326	384	0	286	0	0	3371	33	14	3014	0	140	130	63	0	64	0	0	0	0	7	0	0	0
CL126	1108	9	0	512	6032	5812	760	67	704	85	4255	0	3721	99	0	93	0	2510	0	2090	4002	3707	33	40	1287	1181	1159	0	1051	0	0	1166	34	0	1052	0	443	405	0	304	0	346	0	0	0	16	12	0	0
CL127	318	0	30	94	222	192	273	239	252	216	15007	54	12907	0	56	0	92	8811	90	7679	66	40	84	66	4764	4271	4093	11	3751	0	0	0	40	0	0	38	1390	1266	0	0	7	0	0	0	0	30	26	0	42
CL128	68	0	30	293	32	0	187	43	161	20	501	54	422	0	44	0	0	341	0	331	54	0	0	34	242	182	193	0	143	0	695	0	38	537	0	0	0	36	40	0	0	0	0	0	0	0	207	0	0
CL129	148	54	48	387	142	127	2343	0	2366	0	515	0	541	0	81	0	0	384	0	375	5577	4770	0	0	291	179	302	114	158	113	34781	0	0	30734	0	7	0	0	0	0	16	0	34	0	0	0	78	0	0
CL13	181	19141	16606	354	529	433	228	2548	192	2182	0	161	0	0	169	0	0	0	0	0	0	0	702	699	0	0	0	0	0	24	0	0	343	0	0	301	0	0	0	0	0	26	0	0	98	67	41	109	116
CL130	636	2261	1891	41	2647	2169	628	9109	484	7633	1195	423	1006	0	356	0	0	867	0	639	63	0	3100	2592	400	331	376	551	247	417	0	0	879	0	0	716	108	63	300	0	254	27	0	0	379	351	44	62	65
CL131	20662	2937	2729	53	3088	2852	322	4415	336	3971	343	210	289	0	214	0	3456	257	3044	226	26	26	1286	1143	115	88	117	906	67	781	0	0	597	16	0	549	229	252	305	0	277	0	0	0	186	157	156	197	208
CL132	437	0	26	0	0	41	36	0	33	52	0	0	0	0	0	0	77	0	53	0	0	0	0	21	0	0	0	0	0	0	0	0	0	0	0	7	0	0	0	0	0	0	0	0	0	0	0	0	0
CL133	3683	10452	9538	447	19293	17771	151	316	124	257	923	180	802	0	157	0	0	609	0	542	192	197	133	138	296	273	261	17938	229	16065	58	1238	67	0	1063	69	162	120	1212	39	1073	31	0	46	0	31	46	45	0
CL134	370	8342	6987	0	1592	1325	1007	3712	872	3193	21463	236	18219	96	238	87	0	13989	0	11818	0	0	1274	1099	7584	6362	6311	170	5274	157	0	195	617	42	155	506	1312	1100	14763	0	13081	18	39	0	163	147	317	24	0
CL135	2623	8233	7459	169	53069	46635	1872	3811	1628	3395	974	385	868	250	321	231	0	690	0	618	2690	2245	1266	1153	338	312	278	6692	270	5858	53	292	589	0	208	497	284	236	1422	66	1229	54	73	74	159	158	156	0	26
CL136	139	47	0	0	10	0	26	36	0	25	332	0	311	0	0	0	0	174	0	172	0	0	0	20	95	100	90	0	100	0	0	0	11	0	0	0	51	41	0	0	0	0	0	0	0	0	0	0	0
CL137	2248	37757	32453	1834	508	478	386	588	335	595	1497	49	1316	0	45	0	0	1013	0	883	0	39	168	144	754	516	681	0	485	0	0	418	81	52	0	72	36	43	473	0	363	0	21	0	21	0	83	0	0
CL138	140	0	42	232	10	0	28	0	0	0	76	0	0	0	18	0	0	0	0	0	0	0	0	0	0	0	0	0	0	0	0	0	0	0	0	0	0	0	0	0	0	0	0	0	0	0	4	0	0
CL139	3978	2807	2532	195	27351	24273	109	295	104	218	378	127	353	50	100	0	923	236	750	211	0	0	91	77	155	124	133	21103	103	17582	46	0	38	0	0	51	83	0	418	346	366	299	0	23	27	0	37	25	24
CL14	7948	85	56	19061	0	80	32	221	33	199	0	0	0	0	0	0	817	0	624	0	0	0	71	70	0	0	0	0	0	0	0	0	30	0	0	23	0	0	0	0	0	0	0	0	0	15	0	0	13
CL140	66	148	92	0	0	16	0	0	12	40	0	0	0	0	0	0	0	0	0	0	0	0	0	0	0	0	0	0	0	0	0	0	0	0	0	0	0	0	0	0	0	0	0	0	0	0	0	0	0
CL141	84	0	0	0	0	49	15	0	0	0	0	0	0	0	21	0	0	0	0	0	0	0	0	0	0	0	0	0	0	0	0	0	7	0	0	0	0	0	0	0	0	0	0	0	0	0	0	0	0
CL142	1772	35213	29358	1620	639	544	86	513	50	496	161	30	156	0	32	0	284	0	287	0	0	0	168	154	0	0	0	472	0	449	0	0	63	0	0	68	0	19	70	0	0	20	0	0	0	28	23	0	49
CL143	28774	854	786	24360	643	548	51	454	36	410	86	33	86	0	0	0	4290	24	3796	29	0	0	168	136	0	0	0	99	0	81	20	0	52	0	0	36	0	0	49	35	0	0	0	0	51	0	11	0	38
CL144	1120	3150	2774	27	923	835	366	223	358	203	18081	89	15337	0	101	0	0	10495	0	8912	0	0	70	64	5279	5428	4507	116	4656	95	0	561	42	11	424	0	2454	2101	85	0	66	0	26	27	42	0	45	0	0
CL145	246	2578	2160	38	42	36	559	815	453	723	1661	53	1455	0	0	0	0	1197	0	1045	0	0	147	151	805	566	755	0	455	0	77	0	122	63	0	98	36	45	270	0	198	0	32	0	40	0	239	0	0
CL146	160	48	34	77	99	80	0	0	44	43	0	0	0	0	0	0	0	35	0	0	0	0	14	0	0	0	0	0	0	31	32	0	15	0	0	0	0	0	0	0	19	0	13	0	0	0	49	0	16
CL147	98	243	211	0	0	29	49	46	36	0	0	0	0	0	0	0	0	0	0	0	0	0	0	0	0	0	0	0	0	0	0	0	6	5	0	0	0	0	0	0	0	0	0	0	0	0	0	0	0
CL148	222	61	26	0	0	15	59	52	0	36	24	0	0	0	0	0	0	0	0	0	0	0	0	18	0	0	0	0	0	0	0	0	0	0	0	20	0	0	0	0	0	0	0	0	0	0	0	0	6
CL149	14185	388	317	36	7237	6787	157	108	154	95	64	0	53	53	0	62	2350	58	2083	32	45	0	33	42	0	0	19	188	0	198	30	0	23	0	0	31	0	0	41	390	45	380	0	0	0	9	36	0	16
CL15	151	6074	5409	91	19900	17906	12206	1103	10569	971	42	140	31	649	105	623	0	0	0	31	63	68	438	411	0	0	0	0	0	8	0	0	134	0	0	132	0	0	0	912	0	818	0	0	71	54	53	42	61
CL150	62	0	18	0	56	22	5	0	0	0	0	0	0	0	0	0	0	43	0	0	0	0	0	0	0	0	0	0	0	0	0	0	0	0	0	9	0	0	0	0	0	0	0	0	0	0	0	0	0
CL151	263	0	30	13	289	214	0	0	47	0	38	67	0	16	66	0	55	0	59	0	0	0	0	0	0	0	0	12	0	0	0	0	0	0	0	4	0	0	5	19	0	0	30	0	0	0	0	0	0
CL152	0	0	0	0	0	0	0	0	0	0	0	0	0	0	0	0	0	0	0	0	0	0	0	0	0	1	0	0	0	0	0	0	0	0	0	0	0	0	0	0	0	0	0	0	0	0	0	0	0
CL153	36	20	0	12	36	26	0	0	0	0	0	0	0	0	0	0	0	0	0	19	0	0	0	0	0	0	0	0	0	0	0	0	0	0	0	0	0	0	0	0	0	0	0	0	0	0	0	0	0
CL154	57776	465	455	0	503	440	277	1777	220	1487	337	85	280	31	79	0	0	225	0	206	0	0	478	432	150	97	116	64	94	75	39	1847	194	0	1559	206	69	63	56	0	69	42	0	0	100	125	96	103	97
CL157	168	0	16	37	2128	1972	64679	93	57631	78	90	49	0	20661	35	17462	0	0	0	0	708	567	27	29	0	0	0	0	0	0	0	0	0	15	0	17	0	0	0	141	0	130	0	0	17	0	10	0	10
CL158	303	58	57	262	0	107	0	12	33	0	70	0	71	0	0	0	0	0	0	24	23	0	0	0	0	0	0	0	0	0	0	0	0	0	0	0	0	0	0	0	0	0	0	0	0	0	0	0	0
CL159	247	65	0	16	1189	971	0	40	19	28	81	0	0	0	0	0	0	0	0	19	0	0	0	0	0	0	0	0	0	30	0	0	10	0	0	0	29	0	8	0	0	0	0	0	0	0	0	0	10
CL16	33909	0	14	0	80	82	83	564	60	542	0	0	0	0	0	0	1283	0	1042	32	0	0	174	166	0	0	0	0	0	0	48	0	65	34	0	70	0	0	0	0	0	0	0	0	27	27	12	55	38
CL160	119	4	0	0	0	51	0	113	16	80	23	129	0	0	93	4	0	0	0	0	0	0	25	24	0	0	0	0	0	0	0	0	33	0	0	0	0	0	0	0	0	0	0	23	0	7	5	0	0
CL161	9	0	0	0	0	0	0	0	0	0	0	0	0	0	0	0	0	0	0	0	0	0	0	0	0	0	0	0	0	0	0	0	0	0	0	0	0	0	0	0	0	0	0	0	0	0	0	0	0
CL162	60	33	0	58	13	0	0	18	0	0	92	0	78	0	0	0	0	0	0	0	0	0	0	0	0	0	0	0	0	0	0	0	0	0	0	0	0	0	6	0	0	0	0	0	0	0	0	0	0
CL163	184	61	0	100	24	0	0	0	0	0	133	0	0	0	0	0	0	0	0	0	0	0	0	0	0	0	0	0	0	0	0	0	0	0	0	0	0	0	0	0	0	0	0	0	0	0	0	0	0
CL164	0	0	9	0	0	0	0	5	0	0	0	0	0	0	0	0	0	0	0	0	0	0	0	0	0	0	0	0	0	0	0	0	0	0	0	0	0	0	0	0	0	0	0	0	0	0	0	0	0
CL165	0	0	9	0	0	0	0	0	0	0	0	0	0	0	0	0	0	0	0	0	0	0	0	0	0	0	0	0	0	0	0	0	0	0	0	0	0	0	0	0	0	0	0	0	0	0	0	0	0
CL166	62	68	68	29	191	148	15	0	0	46	111	0	0	0	0	0	0	0	0	0	22	0	0	0	0	0	0	41	0	0	0	0	0	9	0	0	0	0	9	0	0	0	0	0	0	0	0	0	0
CL167	51	0	0	0	33	27	24	10	0	0	0	0	0	0	0	0	0	0	0	0	0	0	0	0	0	0	0	0	0	0	0	0	0	0	0	0	0	0	0	0	0	0	0	0	0	0	0	0	0
CL168	0	80	73	0	115	96	0	152	33	122	111	0	0	0	0	0	0	0	0	22	0	0	48	26	0	0	0	75	0	58	0	0	55	0	0	0	0	0	29	0	0	0	0	0	0	24	0	0	0
CL169	21	0	0	0	7	0	0	39	0	0	0	0	0	0	0	0	0	0	0	0	0	0	0	0	0	0	0	0	0	0	0	0	0	0	0	0	0	0	0	0	0	0	0	0	0	0	0	0	0
CL17	4562	13	0	66	4027	3653	11519	2350	10091	2076	47	520	61	0	464	0	116	0	107	0	31	25	861	697	65	0	66	58	0	53	143	0	290	133	0	217	0	0	0	0	0	0	0	0	131	119	320	107	143
CL170	85	132	103	18	788	678	49	79	0	73	101	0	0	0	0	0	0	0	0	0	38	41	0	55	0	0	0	98	0	89	0	0	0	0	0	25	0	0	0	0	37	0	0	0	0	0	0	0	0
CL171	23	0	34	0	98	100	0	29	0	0	0	0	0	0	0	0	0	0	0	0	0	0	0	0	0	0	0	34	0	0	0	0	0	0	0	0	0	0	0	0	0	0	0	0	0	0	0	0	0
CL172	49	33	59	0	0	50	0	0	0	0	0	0	31	0	0	0	0	0	0	0	0	0	0	0	0	0	0	41	0	0	0	0	0	0	0	0	0	0	6	0	0	0	0	0	0	0	0	0	0
CL173	41328	912	738	77	1155	937	1550	45156	1383	38707	2057	49616	1813	42	42665	0	5471	1203	4769	1044	0	38	12374	11018	846	499	765	103	435	70	336	0	6163	263	0	5352	184	175	149	0	125	0	4672	4018	2298	2078	1051	47	194
CL174	76	10	0	0	13	0	0	35	0	0	0	33	0	0	24	0	0	0	0	0	0	0	0	0	0	0	0	0	0	0	0	0	9	0	0	0	0	0	0	0	0	0	0	0	0	0	0	0	0
CL175	88	162	163	13	77	0	12	0	0	0	0	80	72	0	0	0	0	0	0	0	0	0	0	0	0	0	0	0	0	0	0	0	0	0	0	6	0	0	0	0	0	0	44	0	0	0	0	0	0
CL176	69	135	112	38	0	0	0	0	0	0	0	0	31	0	0	0	0	0	0	0	0	0	0	0	0	0	0	0	0	0	0	0	0	0	0	0	0	0	0	0	0	0	0	0	0	0	0	0	0
CL177	186	16	0	464	50	0	0	128	57	110	61	0	0	0	0	0	41	0	0	0	0	0	42	41	0	0	0	0	0	0	0	0	0	0	0	26	0	0	0	0	0	0	13	0	0	12	0	0	0
CL178	3538	115564	103450	7219	164	135	0	456	8	432	73	44	69	0	0	0	0	29	0	0	0	0	116	117	0	0	0	0	0	33	0	76	69	0	77	48	17	0	0	0	0	0	0	0	0	40	0	0	0
CL179	134	53	0	13	120	93	21	0	0	0	0	0	0	0	70	0	0	0	0	0	0	0	0	0	0	0	0	0	0	0	0	0	0	0	0	0	0	0	0	0	0	0	0	14	0	0	0	0	0
CL18	16200	26579	23750	0	7066	6414	104	0	78	74	0	0	0	0	0	0	3238	0	2857	0	0	13	14	0	0	0	0	0	0	0	0	0	0	0	0	6	0	0	0	0	0	0	0	0	0	0	8	0	0
CL180	92185	826	668	19596	954	825	103	8077	87	6998	907	284	778	0	209	4	0	412	0	329	0	0	2504	2064	335	256	304	230	244	197	34	0	1181	27	0	1017	161	146	28	22	0	0	0	43	354	295	55	145	314
CL181	47	52	0	24	0	0	0	0	0	0	0	0	0	0	0	0	0	0	0	0	0	0	0	0	0	0	0	0	0	0	0	0	0	0	0	0	0	0	0	0	0	0	0	0	0	0	0	0	0
CL182	0	39	0	0	0	0	0	0	12	17	0	0	57	0	0	0	0	0	0	0	0	0	0	0	0	0	0	0	0	0	0	0	0	0	0	0	0	0	0	0	3	0	0	0	0	0	0	0	0
CL184	65	0	4	0	0	0	0	0	0	39	0	0	0	0	0	0	0	0	0	0	0	0	10	0	0	0	0	0	0	0	9	0	7	0	0	0	0	0	0	0	0	0	0	0	0	0	0	0	0
CL185	33	0	14	0	30	0	0	0	8	0	0	0	30	0	0	0	0	0	0	0	0	0	0	0	0	0	0	0	0	0	0	0	0	0	0	0	0	0	0	0	0	0	0	0	0	0	0	0	0
CL187	29410	1149	1017	242	32682	30028	1980	1133	1716	943	370	4331	344	499	3819	471	4977	177	4426	167	70	67	387	358	103	79	89	229	72	232	0	0	145	0	0	125	40	34	137	954	126	842	951	868	50	38	72	56	37
CL188	0	15	0	0	0	0	0	77	0	0	0	0	0	0	0	0	0	0	0	0	0	0	0	0	0	0	0	0	0	0	0	0	0	0	0	0	0	0	0	0	0	0	0	0	0	3	9	0	0
CL19	33	9	0	33	0	7	0	0	0	0	0	0	0	0	0	0	0	0	0	0	0	0	0	0	0	0	0	0	0	0	0	0	0	0	0	0	0	0	0	0	0	0	0	0	0	0	0	0	0
CL193	0	0	0	0	0	0	0	58	3	0	0	0	0	0	0	0	0	0	0	0	3	0	0	0	0	0	0	0	0	0	0	0	0	3	0	11	0	0	0	0	0	0	0	0	0	0	0	0	0
CL194	0	3	0	0	0	0	0	0	0	4	0	0	0	0	0	0	0	0	0	0	0	0	0	0	0	0	0	0	0	0	0	0	0	0	0	0	0	0	0	0	0	0	0	0	0	0	0	0	0
CL195	1754	801	624	39	266	238	2185	1158	1823	907	209	621	161	70	480	60	0	141	0	107	61	52	402	319	83	53	64	22	49	0	42	0	200	40	0	165	52	0	1042	0	848	0	105	62	59	40	362	0	0
CL196	58	2414	2593	0	0	13	40	776	52	717	128	0	138	0	0	0	0	88	0	70	4	0	219	203	0	36	39	0	46	0	0	0	80	6	0	81	0	58	0	0	0	0	0	0	0	14	0	26	30
CL197	0	29	32	0	0	0	0	0	5	30	0	0	0	0	0	0	0	0	0	0	3	0	15	0	0	0	0	0	0	0	0	0	0	0	0	0	0	0	0	0	0	0	0	0	0	0	0	0	0
CL198	106	1485	1290	94	0	7	0	49	0	0	0	0	30	0	0	0	0	0	0	0	0	0	0	0	0	0	0	0	0	0	0	0	10	0	0	0	0	0	0	0	0	0	0	0	0	0	0	0	0
CL199	5835	4325	3800	418	3572	3294	1844	6959	1687	6149	6755	1774	5939	84	1596	66	0	3653	0	3035	0	0	2033	1820	1699	1705	1519	1027	1440	917	1038	806	903	856	630	741	1097	928	366	0	321	0	119	98	439	357	400	128	319
CL20	15	41	0	8	120	109	34	0	0	0	122	16	89	0	0	0	0	68	0	66	0	28	0	0	0	0	0	0	25	0	0	0	0	0	0	4	0	0	0	0	0	0	0	0	0	0	0	0	0
CL200	0	11	0	0	0	0	0	0	0	0	0	0	0	0	0	0	0	0	0	0	0	0	0	0	0	0	0	0	0	0	0	0	0	0	0	0	0	0	0	0	0	0	0	0	0	0	0	0	0
CL201	67	0	23	0	0	53	0	0	7	0	0	0	0	0	9	0	0	0	0	35	0	0	0	0	0	0	0	0	0	0	0	0	0	0	0	0	0	0	0	0	0	0	0	0	0	0	0	0	0
CL202	0	5	0	0	0	0	0	0	0	0	0	0	46	0	0	0	0	0	0	0	0	0	0	0	0	0	0	0	0	0	0	0	0	0	0	0	0	0	0	0	0	0	0	0	0	0	0	0	0
CL203	30	0	11	0	36	0	18	0	0	0	0	0	0	0	0	0	0	0	0	0	0	0	0	0	0	0	0	0	0	0	0	0	0	0	0	0	0	0	0	0	0	0	0	0	0	0	0	0	0
CL204	0	409	420	53	0	0	0	0	0	16	30	0	0	0	0	0	0	0	0	0	0	0	0	0	0	0	0	0	0	0	0	0	0	0	0	0	0	0	0	0	0	0	0	0	0	0	0	0	0
CL205	262	38166	33550	2227	70	56	44	382	38	377	231	61	215	0	53	0	0	150	0	145	0	0	149	126	63	76	45	0	50	36	25	0	52	0	0	41	79	63	0	0	0	0	0	0	0	19	0	36	27
CL206	0	26	0	0	0	0	0	0	0	0	0	0	0	0	0	0	0	0	0	54	0	0	0	0	24	0	0	0	0	0	0	0	0	0	0	0	0	0	0	0	0	0	0	0	0	0	0	0	0
CL207	0	0	18	6	0	10	0	30	0	0	0	0	0	0	0	0	0	0	0	0	0	0	0	0	0	0	0	0	0	0	84	0	0	54	0	0	0	0	0	0	0	0	0	0	0	0	0	0	0
CL208	88	88	62	0	56	47	19	40	0	0	77	0	48	0	0	0	0	0	0	0	0	4	0	0	0	0	0	11	0	0	4	0	0	0	0	0	0	0	0	0	0	0	0	0	0	0	0	0	0
CL209	64	197	173	10	97	91	0	19	14	0	0	0	0	0	0	0	0	0	0	0	0	0	0	0	0	0	0	0	0	0	0	0	0	0	0	0	0	0	0	0	0	0	0	0	0	0	0	0	0
CL21	7925	23844	21407	315	47	29	102	337	80	289	69	0	72	0	0	0	0	34	0	0	0	0	120	123	22	0	0	0	0	0	0	0	41	0	0	56	0	0	0	0	0	0	0	0	0	31	0	0	0
CL210	0	0	63	0	0	36	0	9	0	0	55	0	0	0	0	0	0	0	0	0	0	0	0	0	0	0	0	0	0	0	0	0	0	0	0	0	0	0	0	0	0	0	0	0	0	0	0	0	0
CL211	10303	828	740	246	299	278	186	6814	158	5641	330	0	266	0	0	0	1169	213	1049	170	46	41	1470	1280	130	84	124	23	91	0	461	0	933	399	0	789	33	34	49	0	51	0	44	37	150	162	134	0	13
CL212	0	0	8	25	0	0	0	0	0	0	0	0	0	0	0	0	0	0	0	0	0	0	0	0	0	0	0	0	0	0	0	0	0	0	0	0	0	0	0	0	0	0	0	0	0	0	0	0	0
CL213	10656	43068	37392	896	16090	14099	1949	1538	1764	1310	1555	189	1372	247	145	213	0	1030	0	953	0	0	334	303	617	595	575	180	523	176	0	478	321	0	419	207	475	468	0	89	34	70	40	29	53	51	127	37	43
CL214	29061	36406	31659	1198	18483	16249	2569	5044	2295	4501	3967	392	3474	230	337	205	6436	2383	5526	2155	646	506	1647	1414	1085	1401	917	530	1215	478	510	0	709	416	0	636	947	855	39	262	59	213	83	60	323	280	247	198	203
CL215	305	0	0	23	40	0	21	0	19	0	0	104	0	0	105	20	54	0	62	0	0	0	12	0	0	0	0	28	0	20	0	0	8	3	0	0	0	0	8	0	0	0	0	0	0	0	0	8	0
CL216	273	0	25	0	55	0	837	893	984	1015	131	0	149	165	0	168	0	86	0	107	0	0	244	231	0	0	0	0	0	0	62	0	179	0	0	184	0	0	0	0	48	0	0	0	91	0	26	0	0
CL217	74	0	0	0	0	0	0	68	8	0	39	0	31	0	0	0	0	41	0	0	0	0	0	14	0	0	0	9	0	0	0	0	0	0	0	3	31	0	0	0	0	0	0	0	0	4	0	0	0
CL219	0	0	11	0	0	0	0	0	0	0	0	0	53	0	0	0	0	0	0	0	0	0	0	0	0	0	0	0	0	0	0	0	0	0	0	0	0	0	0	0	0	0	0	0	0	0	0	0	0
CL22	699	24106	20910	572	280	242	582	3405	464	2982	224	1164	222	0	1003	0	0	74	0	51	270	218	799	744	137	35	98	124	0	114	0	0	1070	0	0	985	21	0	0	0	0	0	0	0	0	63	0	275	80
CL220	0	6	0	0	0	0	0	0	0	0	20	0	0	0	0	0	0	0	0	0	0	0	0	0	0	0	0	0	0	0	0	0	0	0	0	0	0	0	0	0	0	0	0	0	0	0	0	0	0
CL221	0	0	26	17	0	0	0	0	0	0	25	0	0	0	0	0	0	0	0	0	0	0	0	0	0	0	0	0	0	0	0	0	0	0	0	0	0	0	0	0	0	0	0	0	0	0	0	0	0
CL222	0	0	0	0	0	25	183	0	205	0	0	0	0	41	0	59	0	0	0	0	0	0	0	0	0	0	0	0	0	0	0	0	0	0	0	0	0	0	0	0	0	0	0	0	0	0	0	0	0
CL223	24	32	0	0	0	0	0	0	0	0	0	0	0	0	0	0	0	0	0	0	0	0	0	0	0	0	0	0	0	0	0	0	0	0	0	0	0	0	0	0	0	0	0	0	0	0	0	0	0
CL224	13	3	0	0	0	0	0	0	0	0	0	0	0	0	0	0	0	0	0	0	0	0	0	0	0	0	0	0	0	0	0	0	0	0	0	0	0	0	0	0	0	0	0	0	0	0	0	0	0
CL226	11	9	0	0	0	7	0	0	0	0	0	0	0	0	0	0	0	0	0	0	0	0	0	0	0	0	0	0	0	0	0	0	0	0	0	0	0	0	0	0	0	0	0	0	0	0	0	0	0
CL227	30	0	5	0	0	0	0	0	0	0	0	0	0	0	0	0	0	0	0	0	0	0	0	0	0	0	0	0	0	0	0	0	0	0	0	0	0	0	0	0	0	0	0	0	0	0	0	0	0
CL229	35	0	0	13	0	3	0	0	0	20	0	0	0	0	0	0	0	48	0	0	0	0	0	0	0	0	0	0	0	0	0	0	5	0	0	0	0	13	0	0	0	0	0	0	0	0	0	0	0
CL230	0	0	17	0	0	0	0	0	0	0	0	0	0	0	0	0	0	0	0	0	0	0	0	0	0	0	0	0	0	0	0	0	0	0	0	0	0	0	0	0	0	0	0	0	0	0	0	0	0
CL231	14297	471	385	7271	1481	1232	928	12170	744	10244	17292	426	14211	64	335	48	3541	11306	2823	9099	0	0	3726	3125	5884	5123	4890	580	4339	506	121	0	1660	86	0	1347	4430	3698	31	0	26	0	117	108	790	660	196	378	409
CL233	241	434	348	20	0	25	0	0	14	54	38	0	48	0	0	0	0	0	0	15	0	0	0	0	0	0	0	0	0	0	0	0	0	20	0	5	0	0	0	0	13	0	0	0	0	0	0	0	0
CL234	0	0	0	0	0	0	21	0	0	14	0	0	0	0	0	0	0	0	0	0	0	0	0	0	0	0	0	0	0	0	0	0	0	0	0	0	0	0	0	0	0	0	0	0	0	0	0	0	0
CL235	0	0	44	0	0	0	0	23	0	0	0	0	0	0	0	0	0	13	0	0	0	0	0	0	0	0	0	0	0	0	0	0	0	0	0	0	0	0	0	0	0	0	0	0	0	0	0	0	0
CL237	0	0	0	0	0	0	0	0	0	16	0	0	0	0	0	0	0	0	0	0	0	0	0	0	26	0	0	0	0	0	0	0	0	0	0	0	0	0	0	0	0	0	0	0	0	0	0	0	0
CL238	190	31	29	59	4488	4145	0	0	31	0	193	7995	187	0	7215	0	0	147	0	129	0	0	0	20	120	60	69	0	60	0	6	129	0	0	102	0	71	56	0	50	0	50	4356	3994	0	0	0	0	0
CL239	0	196	205	53	21	0	0	0	0	0	0	0	0	0	0	0	0	0	0	0	0	0	0	0	0	0	0	0	0	0	0	0	0	0	0	0	0	0	0	0	0	0	0	0	0	0	0	0	0
CL24	18028	0	41	42341	0	0	69	298	68	264	0	0	0	14	0	0	2830	0	2412	0	0	0	88	93	0	0	0	0	0	0	0	0	47	0	0	33	0	0	0	0	0	0	0	0	0	32	0	28	0
CL240	0	0	0	0	0	0	0	0	3	0	0	0	49	0	0	0	0	0	0	0	0	0	0	0	0	0	0	0	0	0	0	0	0	0	0	0	0	0	0	0	0	0	0	0	0	0	0	0	0
CL241	0	0	3	0	0	0	0	0	0	0	0	0	0	0	0	0	0	0	0	0	0	0	0	0	0	0	0	0	0	0	0	0	0	0	0	0	0	0	0	0	0	0	0	0	0	0	0	0	0
CL242	0	0	0	0	0	0	1	0	0	0	0	0	0	0	0	0	0	0	0	0	0	0	0	0	0	0	0	0	0	0	0	0	0	0	0	0	0	0	0	0	0	0	0	0	0	0	0	0	0
CL243	9	0	0	0	0	6	58	0	63	0	0	0	0	28	0	44	0	0	0	0	0	0	0	0	0	0	0	0	0	0	0	0	0	0	0	0	0	0	0	0	0	0	0	0	0	0	0	0	0
CL244	16	0	28	0	0	0	0	0	0	0	0	0	0	0	0	0	0	0	0	0	0	0	0	0	0	0	0	0	0	0	0	0	0	0	0	0	0	0	0	0	0	0	0	0	0	0	0	0	0
CL245	0	19	0	0	0	0	0	0	0	0	0	0	0	0	0	0	0	0	0	0	0	0	0	0	0	0	0	0	0	0	0	0	0	0	0	0	0	0	0	0	0	0	0	0	0	0	0	0	0
CL247	0	12	0	0	0	0	0	0	0	0	0	0	0	0	0	0	0	0	0	0	0	0	0	0	0	0	0	0	0	0	0	0	0	0	0	0	0	0	0	0	0	0	0	0	0	0	0	0	0
CL249	892	38	0	232	15	0	3	80	0	63	0	0	0	0	0	0	0	0	0	0	0	0	0	48	0	0	0	0	0	0	0	0	25	0	0	0	0	0	0	0	0	0	0	0	0	6	0	0	0
CL25	12550	41	0	25123	2	0	0	40	22	40	72	0	53	0	0	0	1072	30	904	31	0	0	0	20	0	0	0	0	0	0	0	0	26	0	0	0	11	0	0	0	0	0	0	0	0	8	0	0	0
CL251	0	0	0	0	0	0	0	0	0	0	0	0	0	0	0	0	0	0	0	0	0	0	0	0	0	0	0	0	2	0	0	0	0	0	0	0	0	0	0	0	0	0	0	0	0	0	0	0	0
CL253	0	41	0	0	0	14	8	0	0	7	0	0	0	0	0	0	0	0	0	0	0	0	0	0	0	0	0	0	0	0	0	0	0	0	0	0	0	0	0	0	0	0	0	0	0	0	0	0	0
CL254	130	141	124	15	87	74	0	47	28	0	0	0	57	0	0	0	0	0	0	0	0	8	0	16	0	0	0	0	0	16	0	0	0	8	0	0	0	0	0	0	0	0	0	0	0	0	0	0	0
CL256	0	0	2	0	0	0	0	0	0	0	0	0	0	0	0	0	0	0	0	0	0	0	0	0	0	0	0	0	0	0	0	0	0	0	0	0	0	0	0	0	0	0	0	0	0	0	0	0	0
CL26	346	114	111	16	8	0	0	43	25	0	0	0	0	0	0	0	0	0	0	0	0	0	0	0	0	0	0	0	0	0	0	0	4	0	0	0	0	0	0	0	0	0	0	0	0	0	0	0	0
CL260	19	0	0	0	0	0	0	0	0	0	0	0	0	0	0	0	0	0	0	0	0	0	0	0	0	0	0	0	0	0	0	0	0	0	0	0	0	0	0	0	0	0	0	0	0	0	0	0	0
CL262	85	4	0	0	2033	1850	148620	51	123908	33	0	0	0	65645	0	52841	0	0	0	0	1511	1232	0	33	0	0	0	0	0	0	0	0	30	14	0	0	0	0	0	223	0	174	0	0	7	0	0	0	0
CL263	0	0	8	0	0	0	0	0	0	0	0	0	0	0	0	0	0	0	0	0	0	0	0	0	0	0	0	0	0	0	0	0	0	0	0	0	0	0	0	0	0	0	0	0	0	0	0	0	0
CL264	0	5	0	0	0	0	0	0	0	0	0	0	0	0	0	0	0	0	0	0	0	0	0	0	0	0	0	0	0	0	0	0	0	0	0	0	0	0	0	0	0	0	0	0	0	0	0	0	0
CL265	4	0	0	0	0	0	0	0	0	0	0	0	0	0	0	0	0	0	0	0	0	0	0	0	0	0	0	0	0	0	0	0	0	0	0	0	0	0	0	0	0	0	0	0	0	0	0	0	0
CL266	95076	668	528	591	1181	984	238	21988	224	18079	258	4999	199	219	4046	150	12042	58	9619	45	47	57	7870	6173	74	0	64	2091	0	1622	135	0	3479	127	0	2817	215	156	90	0	69	0	1292	1021	1826	1456	391	1782	1611
CL267	44	82	78	0	289	241	12	22	0	0	0	0	0	0	0	0	0	0	0	0	0	0	0	0	0	0	0	0	0	0	0	0	0	0	0	0	0	0	0	0	0	0	0	0	0	0	0	0	0
CL268	44	0	21	5	0	0	0	0	0	0	0	0	0	0	0	0	0	0	0	0	0	0	0	0	0	0	0	0	0	0	0	0	0	0	0	0	0	0	0	0	0	0	0	0	0	0	0	0	0
CL269	0	75	58	0	0	0	5	10	0	0	0	0	15	0	0	0	0	30	0	0	0	0	0	0	11	0	0	0	0	0	0	0	0	0	0	0	0	0	0	0	0	0	0	0	0	0	0	0	0
CL27	16390	339	296	44	426	350	487	14094	384	12798	208	402	142	70	403	54	2326	53	2033	46	37	22	4478	4099	0	0	0	112	0	95	58	0	2112	53	0	2008	0	0	0	0	0	0	0	0	428	418	97	554	417
CL270	37	49	40	20	0	32	36	72	0	54	0	0	0	0	0	0	0	0	0	0	0	9	44	0	0	0	0	0	0	0	0	0	0	0	0	11	0	0	0	0	0	0	4	0	7	0	0	0	0
CL271	8	62	75	17	70745	63146	717	55	624	44	13	0	0	170	0	131	0	0	0	0	100	81	0	32	0	0	0	0	0	24	0	0	0	0	0	16	0	0	0	497	0	406	9	0	0	8	0	0	0
CL272	375	171	172	27	0	22	20	91	0	87	0	0	0	0	0	0	55	0	46	0	0	0	36	0	0	0	0	0	0	0	0	0	20	0	0	0	0	0	0	0	0	0	0	0	0	0	39	0	0
CL273	125	139	98	0	262	234	141	0	123	48	0	0	0	0	0	21	0	0	0	0	0	0	14	0	0	0	0	0	0	0	0	0	0	0	0	14	0	0	0	25	0	0	0	0	0	0	0	0	0
CL274	36	0	0	4	84	69	0	0	4	0	0	130	0	0	106	0	0	0	0	0	0	0	0	0	0	0	0	0	0	0	0	0	0	0	0	0	0	0	0	0	0	0	73	62	0	0	0	0	0
CL275	0	489	378	0	0	0	28	27	34	0	127	0	110	0	0	0	0	85	0	75	0	0	0	0	48	31	43	0	36	0	0	0	0	0	0	0	0	0	0	0	0	0	0	0	0	0	0	0	0
CL276	137	71	48	0	6	0	39	28	0	0	0	0	0	0	0	0	0	0	0	0	0	0	0	0	0	0	0	0	0	0	0	0	0	0	0	0	0	0	0	0	0	0	0	0	0	0	0	0	0
CL277	33	40	37	0	40	0	0	0	7	13	0	0	0	0	0	0	0	0	0	0	0	0	0	0	0	0	0	0	0	0	0	0	0	0	0	0	0	0	0	0	0	0	0	0	0	0	0	0	0
CL278	0	0	9	0	0	11	0	0	0	4	0	0	0	0	0	0	0	0	0	0	0	0	0	0	0	0	0	0	0	0	0	0	0	0	0	0	0	0	0	0	0	0	0	0	0	0	0	0	0
CL279	22	9	0	18	5	0	0	0	0	0	0	0	0	0	0	0	0	0	0	0	0	0	0	0	0	0	0	0	0	0	0	0	0	0	0	0	0	0	0	0	0	0	0	0	0	0	0	0	0
CL280	261	45	55	55	0	28	53	0	0	38	0	0	0	0	0	0	46	0	50	0	0	0	0	0	0	0	0	0	0	0	0	0	0	0	0	9	0	0	0	0	0	0	0	0	0	0	4	0	0
CL281	0	0	26	24	21	0	0	0	16	0	0	0	9	0	0	0	0	0	0	0	0	0	13	0	0	0	0	0	0	0	0	0	0	0	0	0	0	0	0	0	0	0	0	0	0	0	0	0	0
CL282	40	22	21	0	138	98	84	52	89	44	55	0	0	0	0	0	0	0	0	0	0	0	0	38	0	0	0	0	0	0	0	0	17	0	0	0	0	0	0	0	0	0	0	0	0	0	0	9	0
CL283	20	35	21	6	0	0	12	0	0	30	0	0	63	0	0	0	0	0	0	0	0	0	0	0	0	0	0	0	0	0	0	0	0	0	0	0	0	0	7	0	0	0	0	0	0	0	0	0	0
CL284	134	229	194	7	0	0	61	365	58	280	62	0	0	0	0	0	0	0	0	0	0	0	107	81	0	0	0	5	0	0	0	0	55	0	0	46	0	0	0	0	0	0	11	0	0	22	0	0	33
CL285	90	40	0	0	60	42	0	0	15	0	0	28	0	0	0	0	0	0	0	0	0	0	0	0	0	0	0	0	0	0	0	0	0	0	0	0	0	0	0	0	0	0	0	0	0	0	0	0	0
CL286	34	0	0	0	0	0	0	14	0	0	36	0	0	0	0	0	0	0	0	0	0	0	0	0	0	0	0	0	0	0	0	0	0	0	0	0	0	0	0	0	0	0	0	0	0	2	0	0	0
CL287	0	0	0	0	0	0	0	0	0	0	0	0	0	0	0	0	0	0	0	0	0	0	0	1	0	0	0	0	0	0	0	0	0	0	0	0	0	0	0	0	0	0	0	0	0	0	0	0	0
CL288	14932	17	0	11500	39	27	1616	1894	1317	1481	0	386	74	717	293	591	1190	0	905	0	0	0	422	316	0	0	0	14	0	0	108	0	323	90	0	272	0	0	0	0	0	0	37	31	97	81	51	0	0
CL289	11	0	0	0	0	0	0	0	0	0	0	0	0	0	0	0	0	0	0	0	0	0	0	0	0	0	0	0	0	0	0	0	0	0	0	0	0	0	0	0	0	0	0	0	0	0	0	0	0
CL29	28699	41	0	61	28	19	12548	14923	10027	11862	93	530	95	68	440	79	5020	0	4072	0	0	0	4640	3782	0	0	0	146	0	109	0	0	1991	0	0	1641	0	0	0	0	0	0	0	0	804	607	193	1384	1163
CL290	0	0	4	0	0	0	0	0	0	0	0	0	0	0	0	0	0	0	0	0	0	0	0	0	0	0	0	0	0	0	0	0	0	0	0	0	0	0	0	0	0	0	0	0	0	0	0	0	0
CL291	0	1	0	0	0	0	0	0	0	0	0	0	0	0	0	0	0	0	0	0	0	0	0	0	0	0	0	0	0	0	0	0	0	0	0	0	0	0	0	0	0	0	0	0	0	0	0	0	0
CL292	0	0	0	0	0	0	0	7	0	0	0	0	0	0	0	0	0	0	0	0	0	0	0	0	0	0	0	0	0	0	0	0	0	0	0	0	0	0	0	0	0	0	0	0	0	0	0	0	0
CL293	21	0	0	0	0	10	13	947	0	768	14	0	0	0	0	0	0	0	0	0	7	0	156	127	0	0	0	0	0	0	0	0	103	0	0	80	0	0	22	0	0	0	51	66	35	23	179	0	0
CL294	44	6	0	0	0	9	22	187	0	156	0	60	0	0	37	0	0	0	0	0	32	24	51	52	0	0	0	0	0	0	30	0	48	0	0	27	0	0	18	0	0	0	0	0	0	14	12	0	8
CL297	105	0	0	0	0	0	0	0	0	17	0	0	0	0	0	0	0	0	0	0	2	0	0	0	0	0	0	0	0	0	0	0	0	0	0	5	0	0	0	0	0	0	0	0	0	0	6	0	0
CL298	0	0	6	0	3	0	0	0	0	0	0	0	0	0	0	0	0	0	0	0	0	0	0	0	0	0	0	0	0	0	0	0	0	0	0	0	0	0	0	0	0	0	0	0	0	0	0	0	0
CL299	14435	0	9	43	274	238	51	1126	33	963	69	495	45	0	381	0	1904	37	1629	40	173	125	285	234	0	34	0	0	0	0	151	0	160	124	0	115	0	0	0	0	0	0	132	69	34	0	995	0	0
CL3	606	11279	8941	656	602	511	1360	3593	1061	2904	364	503	290	0	384	0	102	0	80	0	0	0	1510	1255	0	0	0	188	0	136	0	0	657	0	0	541	0	0	0	0	0	0	624	503	222	204	21	439	796
CL30	49680	29	24	28	44	0	793	1626	619	1452	69	73	64	19	62	0	0	0	0	0	0	0	382	403	0	0	0	35	0	0	0	0	191	0	0	201	0	0	0	0	0	0	34	0	67	54	47	55	63
CL303	32	0	0	0	0	5	0	0	0	0	0	0	0	0	20	0	0	0	0	0	10	0	0	0	0	0	0	0	0	4	0	0	0	0	0	0	0	0	4	0	0	0	0	0	0	0	0	0	0
CL304	0	0	0	0	0	0	0	0	0	0	0	0	0	0	0	0	9	0	0	0	0	0	0	0	0	0	0	0	0	0	0	0	0	0	0	0	0	0	0	0	0	0	0	0	0	0	0	0	0
CL305	0	0	0	0	0	0	0	9	6	0	61	0	51	0	0	0	0	38	0	32	0	0	0	0	0	0	0	0	0	0	0	0	0	0	0	0	0	0	0	0	0	0	0	0	0	0	0	0	0
CL307	25	17	15	38	42	0	0	0	0	0	0	0	0	0	0	0	0	0	0	0	0	0	0	0	0	0	0	0	0	0	0	0	0	0	0	0	0	0	0	0	0	0	0	0	0	0	0	0	0
CL308	4	0	43	0	0	0	0	0	0	0	0	0	0	0	0	0	0	0	0	0	0	0	0	0	0	0	0	0	0	0	0	0	0	0	0	0	0	0	0	0	0	0	0	0	0	0	0	0	0
CL309	0	0	0	0	0	23	0	0	0	0	0	0	0	0	0	0	0	0	0	0	0	0	0	0	0	0	0	0	0	0	0	0	0	0	0	0	0	0	0	0	0	0	0	0	0	0	0	0	0
CL31	201	66974	57737	0	1310	1055	14398	2434	12762	2172	613	383	597	338	323	357	49	454	0	411	207	170	859	781	107	65	102	141	68	135	0	0	509	0	0	464	0	0	0	0	0	42	378	338	126	139	205	188	123
CL310	0	0	20	0	0	0	68	41	0	0	468	0	404	0	0	0	0	289	0	229	0	0	0	0	139	134	128	0	139	0	0	0	0	0	0	5	75	52	0	0	0	0	0	0	0	0	0	0	0
CL311	112	0	18	0	0	0	3	0	0	0	0	0	0	0	0	0	0	0	0	0	0	0	0	0	0	0	0	0	0	0	0	0	0	0	0	0	0	0	0	0	0	0	0	0	0	0	0	0	0
CL312	50	466	441	51	0	29	15	42	0	0	36	0	36	0	0	0	0	0	0	21	0	0	0	0	0	0	17	0	0	0	0	0	0	0	0	0	0	0	0	0	18	0	0	0	0	0	0	0	0
CL313	0	35	42	13	0	0	0	8	0	0	0	0	0	0	0	0	0	0	0	0	0	0	0	0	0	0	0	0	0	0	0	0	0	0	0	0	0	0	0	0	0	0	0	0	0	0	0	0	0
CL316	0	0	0	64	0	0	0	0	17	0	57	0	0	20	0	0	0	0	0	0	0	0	0	0	0	0	0	0	0	0	0	0	0	15	0	0	0	0	0	0	0	0	0	0	0	0	0	0	0
CL317	37	0	0	0	0	0	0	7	0	0	0	0	0	0	0	0	0	0	0	0	0	0	0	0	0	0	0	0	0	0	0	0	0	0	0	0	0	0	0	0	0	0	0	0	0	0	0	0	0
CL318	0	5	0	0	0	0	0	0	43	6	31	0	0	0	0	0	0	0	0	0	2	0	0	0	0	0	0	0	0	0	63	0	0	0	0	0	0	0	18	0	0	0	0	0	0	0	6	0	0
CL319	0	5	0	0	16	0	0	0	0	0	0	0	0	0	0	0	0	0	0	0	0	0	0	0	0	0	0	0	0	0	0	0	0	0	0	0	0	0	0	0	0	0	0	0	0	0	0	0	0
CL32	7130	61	0	603	468	420	4195	26940	3588	23340	668	1248	551	0	1089	0	1505	0	1414	0	3	0	7900	6796	0	0	0	173	0	162	0	0	3327	0	0	2944	0	0	0	0	0	0	259	263	1493	1259	235	1197	1544
CL320	0	0	19	0	8	0	6	8	0	0	0	0	0	0	0	0	0	0	0	0	0	0	0	0	0	0	0	0	0	0	0	0	0	0	0	0	0	0	0	0	0	0	0	0	0	0	0	0	0
CL322	0	29	0	0	0	24	0	0	0	6	0	0	0	0	0	0	0	0	0	0	0	0	0	0	0	0	0	0	0	0	0	0	0	3	0	0	0	0	0	0	0	0	0	0	0	0	0	0	0
CL324	71	0	0	13	0	0	0	10	0	0	0	0	0	0	0	0	0	0	0	0	0	0	0	0	0	0	0	0	0	0	0	0	0	0	0	0	0	0	0	0	0	0	0	0	0	0	0	0	0
CL326	36	31	24	0	0	0	0	0	0	0	16	0	0	0	0	0	0	0	0	0	0	0	0	0	0	0	0	0	0	0	0	0	0	0	0	0	0	0	0	0	0	0	0	0	0	0	0	0	0
CL328	0	0	0	0	0	0	0	0	0	0	0	0	0	0	0	0	0	0	0	0	0	0	0	0	0	0	0	0	0	0	1	0	0	0	0	0	0	0	0	0	0	0	0	0	0	0	0	0	0
CL329	0	0	0	0	0	0	4	0	0	0	23	0	0	0	0	0	0	0	0	0	0	0	0	0	0	0	0	0	0	0	0	0	0	0	0	0	0	0	0	0	0	0	0	0	0	0	0	0	0
CL33	0	0	18	34549	38	35	170	1822	162	1650	35	0	0	22	0	0	0	0	0	0	0	0	592	502	0	0	0	0	0	20	0	0	295	0	0	276	0	0	0	0	0	0	0	0	78	73	40	116	52
CL331	0	1	0	0	0	0	0	0	0	0	0	0	0	0	0	0	0	0	0	0	0	0	0	0	0	0	0	0	0	0	0	0	0	0	0	0	0	0	0	0	0	0	0	0	0	0	0	0	0
CL34	5741	11497	10179	11856	5	0	0	70	19	77	0	0	0	0	0	0	973	0	844	0	0	0	0	48	0	0	0	0	0	0	0	0	21	0	0	0	0	0	0	0	0	0	0	0	0	7	0	0	0
CL340	174	192	146	0	97	89	24	53	0	0	0	0	67	0	0	0	0	0	0	0	0	9	18	0	0	0	0	17	0	0	0	0	0	14	0	8	0	0	0	0	0	0	0	0	0	0	0	0	0
CL341	0	0	1	0	0	0	0	0	0	0	0	0	0	0	0	0	0	0	0	0	0	0	0	0	0	0	0	0	0	0	0	0	0	0	0	0	0	0	0	0	0	0	0	0	0	0	0	0	0
CL347	12	0	3	0	0	0	5	0	0	58	0	0	0	0	0	0	0	0	0	0	7	0	0	25	0	0	0	0	0	0	0	0	0	0	0	8	0	0	0	0	0	0	0	0	0	0	0	0	0
CL35	99	8693	7369	245	0	0	2602	18623	2180	15406	330	875	261	0	787	0	0	155	0	120	0	0	7248	6238	0	187	0	323	151	248	35	0	2642	38	0	2278	0	0	0	0	0	0	496	398	1080	874	289	1069	621
CL351	50	11	0	8	45	0	0	0	0	0	59	106	0	0	69	0	0	0	0	0	0	0	13	0	0	0	0	38	0	0	45	0	0	0	0	0	0	0	21	0	0	0	0	0	0	0	0	0	0
CL354	69	20	0	0	0	18	0	0	0	0	0	74	0	0	75	0	0	41	0	0	0	0	0	0	0	0	0	0	0	22	0	0	0	29	0	0	0	0	0	0	11	0	0	0	0	0	5	0	0
CL355	3	41	31	0	0	13	0	0	7	0	0	0	0	9	8	0	0	0	0	0	0	0	0	0	0	0	0	0	0	0	0	0	0	0	0	0	0	0	0	0	0	0	0	0	0	0	0	0	0
CL356	0	0	6	0	0	0	0	0	0	0	0	0	0	0	0	0	0	0	0	0	5	0	0	0	0	0	0	0	0	0	0	0	0	0	0	0	0	0	0	0	0	0	0	0	0	0	0	0	0
CL359	0	7	0	0	0	7	0	0	0	0	0	0	0	0	5	0	0	0	0	0	0	0	0	0	0	0	0	0	0	0	0	0	0	0	0	0	0	0	0	0	0	0	0	0	0	0	0	0	0
CL36	86730	13826	12318	392	60	59	509	1595	413	1421	66	109	57	18	71	0	10099	0	8597	0	0	0	500	422	0	0	0	95	0	92	0	0	193	0	0	140	0	0	0	0	0	0	0	0	122	90	0	78	76
CL361	55323	7977	6737	4351	5155	4375	335	7081	262	5855	14648	22972	12105	28	18971	1	0	9052	0	7656	0	34	2381	1992	4885	5026	4025	22238	4139	18961	22409	3255	939	19013	2741	829	2530	2093	3047	0	2582	0	808	722	956	796	396	772	507
CL365	6512	34989	31075	115	742	706	571	2146	539	1873	17815	0	15513	0	0	0	0	10385	0	9214	0	0	570	527	6171	5048	5528	240	4554	278	454	2398	458	439	2063	400	4223	3720	385	0	413	0	0	63	136	130	109	0	118
CL367	0	0	0	0	0	0	0	0	0	0	0	0	0	0	0	0	0	0	0	0	0	0	0	0	0	0	0	0	0	0	0	0	0	1	0	0	0	0	0	0	0	0	0	0	0	0	0	0	0
CL368	24	0	0	0	0	0	0	0	5	0	0	0	0	0	0	0	0	0	0	0	0	0	0	0	0	0	0	0	0	0	0	0	0	0	0	0	0	0	0	0	0	0	0	0	0	0	0	0	0
CL369	0	0	0	0	0	6	0	0	0	0	0	0	0	0	0	0	0	0	0	0	0	0	0	0	0	0	0	0	0	0	0	0	0	0	0	0	0	0	0	0	0	0	0	0	0	0	0	0	0
CL37	6147	29682	26589	65	51	66	472	2950	401	2577	0	250	41	0	195	0	744	0	657	0	0	0	885	832	0	0	0	80	0	87	57	0	447	62	0	417	0	0	0	0	0	0	47	40	157	149	187	163	122
CL371	0	0	0	0	0	0	0	17	0	0	0	0	26	0	0	0	0	0	0	0	0	0	0	0	0	0	0	0	0	0	0	0	0	0	0	0	0	0	0	0	0	0	0	0	0	0	0	0	0
CL373	14	0	0	0	0	0	0	0	0	0	0	0	0	0	0	0	0	0	0	0	0	0	0	0	0	0	0	0	0	0	0	0	0	0	0	0	0	0	0	0	0	0	0	0	0	0	0	0	0
CL374	52	0	0	112	7	0	34	0	35	0	0	0	86	32	0	0	0	0	0	0	0	0	0	0	0	0	0	0	0	0	36	0	0	36	0	0	0	0	0	0	0	0	0	0	0	0	0	0	0
CL375	0	17	0	47	7	0	0	0	0	0	0	0	0	0	0	0	0	0	0	0	0	0	0	0	0	0	0	0	0	0	0	0	0	0	0	0	0	0	0	0	0	0	0	0	0	0	0	0	0
CL376	271	0	0	806	0	39	301	45	275	0	146	0	129	92	0	108	0	132	0	109	60	59	0	0	55	47	52	0	51	0	258	93	0	268	99	0	45	0	0	0	0	0	0	0	0	0	12	0	0
CL377	0	0	0	79	11	0	0	0	27	0	0	0	0	11	0	0	0	0	0	0	0	0	0	0	0	0	0	0	0	0	0	0	0	12	0	0	0	0	0	0	0	0	0	0	0	0	0	0	0
CL378	43	34	38	0	200	140	9	0	0	60	130	0	0	0	0	0	0	0	0	0	0	0	0	0	0	0	0	58	0	53	0	0	10	0	0	0	0	0	0	0	33	0	0	0	0	0	0	0	0
CL379	41	11	0	19	39	0	0	0	0	12	0	0	0	0	0	0	0	0	0	21	0	0	0	0	0	0	0	28	0	0	0	0	0	0	0	0	0	0	9	0	0	0	0	0	0	0	0	0	0
CL380	33	54	0	0	55	32	0	0	0	0	0	0	0	0	0	0	0	0	0	0	0	0	0	0	0	0	0	36	0	0	0	0	4	0	0	0	0	0	0	0	5	0	0	0	0	0	0	0	0
CL381	0	0	31	0	84	60	0	28	0	0	0	0	0	0	0	0	0	0	0	0	0	0	0	0	0	0	0	60	0	0	0	0	0	0	0	8	0	0	16	0	0	0	0	0	0	0	0	0	0
CL384	0	0	4	0	4	0	0	0	0	0	0	0	0	0	0	0	0	0	0	0	0	0	0	0	0	0	0	0	0	0	0	0	0	0	0	0	0	0	0	0	0	0	0	0	0	0	0	0	0
CL389	91	0	6	0	19	0	0	59	8	39	61	0	51	0	0	0	0	35	0	28	0	0	28	0	0	0	0	0	0	0	0	0	0	0	0	14	31	0	0	0	0	0	0	0	6	0	0	0	0
CL39	310	30197	25107	456	38	0	234	5927	230	5085	23	87	0	62	70	47	0	0	0	0	0	0	1484	1283	0	0	0	0	0	0	0	0	681	0	0	574	0	0	0	0	0	0	86	65	303	283	26	6	0
CL390	25	11	0	0	0	0	0	0	0	0	0	0	0	0	0	0	0	0	0	0	0	0	0	0	0	0	0	0	0	0	0	0	0	0	0	0	0	0	0	0	0	0	0	0	0	0	0	0	0
CL391	0	33	28	0	9	0	53	0	0	23	428	0	361	0	0	0	0	273	0	257	0	0	0	0	146	147	136	0	128	0	0	0	0	0	0	0	64	66	0	0	0	0	0	0	0	0	0	0	0
CL392	73	35	0	42	0	0	0	0	6	38	89	0	0	0	0	0	0	0	0	15	0	0	0	0	0	0	0	0	0	0	0	0	8	5	0	0	0	0	0	0	0	0	0	0	0	0	0	0	0
CL393	0	6	0	0	0	0	0	0	0	0	0	0	0	0	0	0	0	0	0	0	0	0	0	0	0	0	0	0	0	0	0	0	0	0	0	0	0	0	0	0	0	0	0	0	0	0	0	0	0
CL395	0	0	60	34	0	0	0	0	0	0	0	0	0	0	0	0	0	0	0	0	0	0	0	0	0	0	0	0	0	0	0	0	0	0	0	0	0	0	0	0	0	0	0	0	0	0	0	0	0
CL396	2	0	0	0	0	0	0	0	8	0	0	0	0	8	0	0	0	0	0	0	0	0	0	0	0	0	0	0	0	0	0	0	0	0	0	0	0	0	0	0	0	0	0	0	0	0	0	0	0
CL397	1	0	0	0	0	0	0	0	0	0	0	0	0	0	0	0	0	0	0	0	0	0	0	0	0	0	0	0	0	0	0	0	0	0	0	0	0	0	0	0	0	0	0	0	0	0	0	0	0
CL4	10446	22592	18772	62	4944	4086	1235	11471	957	9609	137	724	103	0	567	0	0	59	0	49	0	0	3516	3017	0	0	0	197	0	176	90	0	1536	90	0	1305	0	0	0	0	0	0	52	67	695	541	101	898	481
CL40	21142	225	170	1681	0	0	60	334	0	309	0	0	0	0	0	0	3305	0	2834	0	0	0	115	128	0	0	0	0	0	0	0	0	49	0	0	37	0	0	0	0	0	0	0	14	22	0	10	27	33
CL400	0	0	12	0	0	0	0	0	0	0	0	0	0	0	0	0	0	0	0	0	0	0	0	0	0	0	0	0	0	0	0	0	0	0	0	0	0	0	0	0	0	0	0	0	0	0	0	0	0
CL403	0	19	0	0	0	9	0	0	0	0	0	0	0	0	0	0	0	0	0	0	0	6	0	0	0	0	0	0	0	0	0	0	0	0	0	0	0	0	0	0	0	0	0	0	0	0	0	0	0
CL404	0	0	12	0	0	0	0	0	0	0	0	0	0	0	0	0	0	0	0	0	0	0	0	0	0	0	0	0	0	0	0	0	0	0	0	0	0	0	0	0	0	0	0	0	0	0	0	0	0
CL41	320	49	21	39	0	0	3648	4124	3232	3721	112	240	93	0	212	0	40	0	44	0	0	0	1477	1308	0	0	0	22	0	23	0	0	648	0	0	605	0	0	0	0	0	0	96	111	140	129	30	206	220
CL411	29	81	36	0	66	56	3	0	0	18	0	0	0	0	0	0	0	0	0	0	6	0	0	0	0	0	0	0	0	0	0	0	0	0	0	0	0	0	0	0	0	0	0	0	0	0	0	0	0
CL413	0	0	0	0	0	1	0	0	0	0	0	0	0	0	0	0	0	0	0	0	0	0	0	0	0	0	0	0	0	0	0	0	0	0	0	0	0	0	0	0	0	0	0	0	0	0	0	0	0
CL417	5764	447	342	46	489	368	1808	25111	1439	20180	119	5719	102	0	4589	0	711	96	602	74	4310	3364	7311	5855	41	0	23	178	0	156	1525	0	4612	1197	0	3537	0	0	615	0	495	10	115	84	846	682	826	50	81
CL419	0	4	0	0	0	0	0	0	0	3	0	0	0	0	0	0	0	0	0	0	0	0	0	0	0	0	0	0	0	0	0	0	0	0	0	0	0	0	0	0	0	0	0	0	0	0	0	0	0
CL42	2129	19601	17486	0	40	41	63	37	0	46	0	0	0	0	0	0	0	0	0	0	0	0	0	35	0	0	0	0	0	0	0	0	0	0	0	0	0	0	0	0	0	0	0	0	0	0	0	0	0
CL421	37	0	0	0	0	10	0	102	12	116	0	34	0	0	27	0	0	0	0	0	0	32	39	39	0	0	0	0	0	0	13	0	43	0	0	0	0	0	0	0	10	0	0	0	7	0	5	0	0
CL428	15	0	0	0	0	0	0	0	0	0	0	0	0	0	0	0	0	0	0	0	0	0	0	0	0	0	0	0	0	0	0	0	0	0	0	0	0	0	0	0	0	0	0	0	0	0	0	0	0
CL433	92	199	159	10	187	165	3	0	0	0	0	25	0	0	0	0	0	0	0	0	25	0	0	0	0	0	0	0	0	0	0	0	0	0	0	0	0	0	7	0	0	0	0	0	0	0	0	0	0
CL435	36	0	0	15	0	0	0	20	0	0	0	0	0	0	0	0	0	65	0	0	0	0	0	0	0	0	0	0	0	0	0	0	0	0	0	0	0	0	0	0	0	0	0	0	0	0	0	0	0
CL436	0	0	0	0	3	0	0	0	0	0	0	0	0	0	0	0	0	0	0	0	37	48	0	0	0	0	0	0	0	0	0	0	0	0	0	0	0	0	0	0	0	0	0	0	0	0	0	0	0
CL437	16	0	0	0	0	0	0	0	0	15	0	0	0	0	0	0	0	0	0	0	0	0	0	0	0	0	0	0	0	0	0	0	0	0	0	0	0	0	0	0	0	0	0	0	0	0	0	0	0
CL439	0	0	25	0	11	0	0	0	0	33	0	0	0	0	0	0	0	0	0	0	0	20	0	0	0	0	0	0	0	0	266	0	0	181	0	12	0	0	28	0	0	0	15	0	0	0	23	0	0
CL44	41097	550	506	62	50	0	255	1017	221	871	79	39	0	0	0	0	5058	0	4389	0	0	0	382	307	0	0	0	38	0	0	19	0	128	0	0	142	0	0	0	0	0	0	0	0	57	41	38	70	36
CL443	0	0	0	0	0	0	0	0	0	0	0	7	0	0	0	0	0	0	0	0	0	0	0	0	0	0	0	0	0	0	0	0	0	0	0	0	0	0	0	0	0	0	0	0	0	0	0	0	0
CL445	3	105	86	0	35	0	51	0	56	0	0	0	0	199	0	151	0	0	0	0	0	0	0	0	0	0	0	0	0	0	0	0	0	0	0	0	0	0	2	15	0	0	0	0	0	0	0	0	0
CL446	0	3	0	0	0	0	0	0	0	0	0	0	0	0	0	0	0	0	0	0	0	0	0	0	0	0	0	0	0	0	0	0	0	0	0	0	0	0	0	0	0	0	0	0	0	0	0	0	0
CL447	56	10	0	0	38	0	38	0	48	16	0	43	0	105	0	90	0	0	0	0	0	0	0	0	0	0	0	8	0	0	0	0	0	5	0	0	0	0	0	71	4	85	0	0	0	0	0	0	0
CL448	207	25067	23291	4	3880	3726	14120	0	13385	0	0	246	0	56811	251	50858	0	0	0	0	2081	1781	0	19	0	0	0	7	0	0	60	0	17	70	0	0	0	0	40	1558	46	1368	0	78	0	0	0	0	0
CL449	27	0	0	0	427	362	2741	51	2454	50	0	1047	0	88257	960	74356	0	0	0	0	3887	3363	37	0	0	0	0	0	0	5	1208	0	29	1046	0	0	0	0	209	76	213	72	555	458	9	0	363	0	0
CL45	845	59639	53298	186	31	0	615	2193	612	2007	70	108	51	0	106	0	109	0	83	0	0	34	636	638	0	0	0	37	0	0	21	0	287	0	0	264	0	0	0	0	0	0	0	27	65	62	55	59	66
CL450	8	0	3	0	0	0	0	0	3	0	0	0	0	5	10	0	0	0	0	0	0	0	0	0	0	0	0	0	0	0	0	0	0	0	0	0	0	0	0	0	0	0	0	0	0	0	0	0	0
CL451	14272	382	359	185	5158	4725	12070	3333	11494	3238	333	3231	331	28153	3052	26006	2484	99	2197	68	463	510	1286	1191	0	35	0	1137	0	1049	892	0	707	898	0	669	102	78	453	19992	414	17218	100	70	45	48	112	126	49
CL452	144	50	0	0	38	50	102	24	86	30	0	39	0	235	38	207	0	0	0	0	0	0	0	26	0	0	0	18	0	0	0	0	24	25	0	0	0	0	0	159	6	142	0	0	0	0	0	0	0
CL455	31	0	0	0	0	0	0	10	0	0	0	0	0	0	0	0	0	0	0	0	0	0	0	0	0	0	0	0	0	0	0	0	0	0	0	0	0	0	0	0	0	0	0	0	0	0	0	0	0
CL458	5690	20120	17885	42704	6375	5992	43	0	39	0	0	102	0	0	0	0	1029	0	887	0	1336	1169	0	0	0	0	0	0	0	0	10	0	0	0	0	0	0	0	0	94	0	88	0	0	0	0	0	0	0
CL46	442	672	555	39	0	16	536	623	478	464	93	813	104	0	685	0	0	0	0	0	43	36	201	177	0	0	0	48	0	35	0	0	45	0	0	32	0	0	0	44	0	23	49	0	0	0	0	4	45
CL462	0	0	13	24	18	0	0	0	0	0	0	0	0	0	0	0	0	0	0	0	0	0	0	0	0	0	0	0	0	0	0	0	0	0	0	0	0	0	0	0	3	0	0	0	0	0	0	0	0
CL463	0	0	0	0	0	16	0	0	0	0	0	0	0	0	0	0	0	0	0	0	0	0	0	0	0	0	0	0	0	0	0	0	0	0	0	0	0	0	0	0	0	0	0	0	0	0	0	0	0
CL464	9	0	0	0	0	0	0	0	0	0	0	0	0	0	0	0	0	0	0	0	0	0	0	0	0	0	0	0	0	0	0	0	0	0	0	0	0	0	0	0	0	0	0	0	0	0	0	0	0
CL466	0	0	6	0	0	0	0	0	0	0	0	67	0	10	0	0	0	0	0	0	0	0	0	0	0	0	0	0	0	0	0	0	0	0	0	0	0	0	0	0	0	0	0	0	0	0	0	0	0
CL468	0	21	0	0	0	0	0	0	0	0	0	0	0	0	0	0	0	0	0	0	0	0	0	0	0	0	0	0	0	0	0	0	0	0	0	0	0	0	0	0	0	0	0	0	0	0	0	0	0
CL47	19047	215	189	41	1602	1390	6442	2995	5620	2648	42	351	35	295	265	304	3031	0	2539	0	0	38	1032	868	0	0	0	52	0	47	0	0	442	0	0	387	0	0	0	50	0	0	26	0	139	112	112	283	154
CL470	274	0	0	0	0	20	0	0	13	0	0	69	0	0	79	19	56	0	49	0	0	0	0	0	0	0	0	0	0	0	0	0	4	5	0	0	0	0	11	0	0	18	14	0	0	0	0	6	0
CL471	23	0	9	4	0	20	22	0	0	0	9	244	0	51	184	0	0	0	0	0	0	0	0	0	0	0	0	26	0	0	0	0	0	18	0	0	0	0	20	0	0	15	22	0	0	0	0	0	0
CL472	945	0	13	16	26	30	33	42	43	38	0	263	0	53	286	46	176	0	134	0	0	0	24	0	0	0	0	18	0	0	0	0	17	21	0	0	0	0	30	40	0	0	34	0	0	6	0	6	0
CL473	620	178	155	119	652	628	834	130	825	113	297	22848	272	1658	20636	1526	155	33	117	44	62	57	118	81	47	41	45	1242	39	1060	820	0	12	797	0	17	0	0	1404	497	1379	442	695	740	0	0	142	0	0
CL475	70995	167	145	157	1555	1427	1939	2480	1823	2292	150	18161	129	1922	16146	1796	11827	56	10297	48	65	58	780	690	0	0	0	348	0	277	467	0	384	446	0	339	50	46	785	933	732	753	586	533	185	169	166	86	53
CL476	0	0	0	0	0	14	0	0	0	0	0	0	0	0	0	0	0	0	0	0	27	0	0	0	0	0	0	0	0	0	0	0	0	0	0	0	0	0	0	0	0	0	0	0	0	0	0	0	0
CL477	0	0	13	0	0	0	0	0	0	0	0	0	0	0	0	0	0	0	0	0	0	0	0	0	0	0	0	0	0	0	4	0	0	0	0	0	0	0	0	0	2	0	0	0	0	0	0	0	0
CL48	15937	2863	2407	107	47	23	2360	2741	2040	2332	38	398	30	6	384	0	0	0	0	0	0	0	835	736	0	0	0	107	0	105	21	0	409	0	0	341	0	0	25	0	0	0	0	0	67	56	53	131	104
CL480	2253	32843	28458	229	2780	2497	58	91	50	103	0	1307	0	0	1142	0	368	0	329	0	119	114	36	31	0	0	0	52	0	0	48	0	0	32	0	56	0	0	61	92	62	79	58	42	0	8	18	0	0
CL481	0	0	0	0	0	0	0	0	0	0	0	0	0	0	1	0	0	0	0	0	0	0	0	0	0	0	0	0	0	0	0	0	0	0	0	0	0	0	0	0	0	0	0	0	0	0	0	0	0
CL482	0	16	0	0	11	0	0	0	0	0	0	0	0	0	0	0	0	0	0	0	0	0	0	0	0	0	0	0	0	0	0	0	0	0	0	0	0	0	0	0	0	0	0	0	0	0	0	0	0
CL483	46	89	63	0	69	62	0	0	0	0	0	0	0	0	0	0	0	10	0	0	12	0	0	0	0	0	0	0	0	0	0	0	0	0	0	0	0	0	0	0	0	0	0	0	0	0	0	0	0
CL485	0	4	0	0	0	0	0	0	0	0	0	0	0	0	0	0	0	0	0	0	0	0	0	0	0	0	0	0	0	0	0	0	0	0	0	0	0	0	0	0	0	0	0	0	0	0	0	0	0
CL486	7	0	4	0	0	7	0	0	0	0	0	0	0	0	0	0	0	0	0	0	0	0	0	0	0	0	0	0	0	0	0	0	0	0	0	0	0	0	0	0	0	0	0	0	0	0	0	0	0
CL488	0	0	0	0	0	0	0	0	0	0	0	0	0	0	0	0	0	0	0	0	0	0	0	0	0	0	0	0	0	0	0	0	0	0	0	0	0	0	0	0	0	0	0	0	0	0	2	0	0
CL489	0	11	0	0	0	0	5	0	0	0	0	0	0	0	0	0	0	0	0	0	0	0	0	0	0	0	0	0	0	0	0	0	0	0	0	0	0	0	0	0	0	0	0	0	0	0	0	0	0
CL49	32694	131	109	3022	92	61	1241	6910	1049	5922	83	1574	0	0	1335	0	5280	0	4449	0	58	46	2209	1895	0	0	0	318	0	259	0	0	787	48	0	724	0	0	0	0	43	0	0	0	245	228	206	249	292
CL494	6	0	9	0	5	0	0	0	0	0	0	0	0	0	0	0	0	0	0	0	0	0	0	0	0	0	0	0	0	0	0	0	0	0	0	0	0	0	0	0	0	0	0	0	0	0	0	0	0
CL496	0	0	6	0	0	0	0	0	0	0	0	0	0	0	0	0	0	0	0	0	0	0	0	0	0	0	0	0	0	0	0	0	0	0	0	0	0	0	0	0	0	0	0	0	0	0	0	0	0
CL497	417	61	51	0	40	36	11	36	0	44	118	165	92	0	152	0	0	65	0	70	6	0	23	0	49	42	0	140	29	144	195	0	14	149	0	0	0	46	0	0	33	0	22	0	0	13	0	12	0
CL498	0	0	0	0	2	0	0	0	0	0	0	0	0	0	0	0	0	0	0	0	8	0	0	0	0	0	0	0	0	0	0	0	0	0	0	0	0	0	0	0	0	0	0	0	0	0	0	0	0
CL499	0	0	16	0	8	0	0	4	0	0	0	0	0	0	0	0	0	0	0	0	0	0	0	0	0	0	0	0	0	0	0	0	0	0	0	0	0	0	0	0	0	0	0	0	0	0	0	0	0
CL5	643	267	196	362	830	599	1901	1842	1539	1331	165	251	124	0	196	0	80	0	73	0	0	0	521	491	0	97	0	42	75	0	67	0	707	39	0	555	0	0	0	0	4	0	225	198	0	0	335	175	470
CL50	179	36	0	45	16	0	11	0	0	53	0	0	0	0	0	0	0	0	0	0	0	0	0	0	0	0	0	4	0	0	0	0	11	0	0	0	0	0	0	0	0	0	0	0	0	0	0	0	0
CL500	65	53	28	37	0	21	12	0	0	0	0	703	0	0	615	0	0	0	0	0	321	258	0	0	0	0	0	0	0	14	16	0	0	0	0	0	0	0	0	0	47	0	0	39	0	0	0	0	0
CL501	0	0	0	0	0	0	0	0	0	0	0	0	0	0	0	28	0	0	0	0	0	0	0	0	0	0	0	0	0	0	0	0	0	0	0	0	0	0	0	0	0	0	0	0	0	0	0	0	0
CL502	0	39	45	0	114	109	14	0	0	0	0	334	0	0	316	0	0	0	0	0	258	231	0	0	0	0	0	0	0	0	74	0	0	76	0	7	0	0	115	0	80	0	186	168	0	0	0	0	0
CL503	0	5	0	0	76	83	0	0	5	0	0	160	0	72	169	79	0	0	0	0	143	119	0	0	0	0	0	0	0	0	0	0	8	75	0	0	0	0	55	0	55	0	65	66	0	0	7	0	0
CL504	4	0	5	0	9	0	10	21	0	0	0	0	0	27	0	0	0	0	0	0	0	0	0	0	0	0	0	0	0	0	0	0	0	0	0	0	0	0	0	0	0	0	0	0	0	0	0	0	0
CL505	1976	3574	3030	2645	762	660	529	2109	517	1856	248	89933	223	63	77281	66	325	180	282	173	542	503	837	667	88	49	86	1013	64	882	678	0	218	610	0	216	70	62	2986	20	2704	25	2729	2406	60	56	140	73	45
CL506	0	0	9	0	0	0	0	0	0	0	0	0	0	0	0	0	0	0	0	0	0	0	0	0	0	0	0	0	0	0	0	0	0	0	0	0	0	0	0	0	0	0	0	0	0	0	0	0	0
CL507	0	0	0	0	0	0	0	0	1	0	0	0	0	0	0	0	0	0	0	0	0	0	0	0	0	0	0	0	0	0	0	0	0	0	0	0	0	0	0	0	0	0	0	0	0	0	0	0	0
CL508	0	0	37	0	0	0	0	0	0	0	0	0	0	0	0	0	0	0	0	0	0	0	0	0	0	0	0	0	0	0	0	0	0	0	0	0	0	0	0	0	0	0	0	0	0	0	0	0	0
CL509	0	0	0	0	0	0	0	0	1	0	0	0	0	0	0	0	0	0	0	0	0	0	0	0	0	0	0	0	0	0	0	0	0	0	0	0	0	0	0	0	0	0	0	0	0	0	0	0	0
CL51	3377	22792	19796	217	635	554	5656	525	4967	470	43	502	35	152	434	169	530	0	468	0	0	0	229	187	0	0	0	47	0	45	91	0	178	104	0	172	0	0	0	0	0	0	56	53	38	46	677	52	80
CL511	0	0	0	0	0	18	0	0	0	0	0	0	0	0	0	0	0	0	0	0	38	41	0	0	0	0	0	0	0	0	0	0	0	0	0	0	0	0	0	0	0	0	0	0	0	0	0	0	0
CL513	0	0	0	0	2	0	0	0	0	0	0	0	0	0	0	0	0	0	0	0	0	0	0	0	0	0	0	0	0	0	0	0	0	0	0	0	0	0	0	0	0	0	0	0	0	0	0	0	0
CL514	0	3	0	0	0	21	0	4	0	0	0	0	0	0	0	0	0	0	0	0	0	0	0	0	0	0	0	0	0	0	0	0	0	0	0	0	0	0	0	0	0	0	0	0	0	0	0	0	0
CL515	71	0	3	0	5	0	0	30	0	0	0	0	0	0	0	0	0	0	0	0	0	0	10	0	0	0	0	0	0	0	0	0	0	0	0	0	0	0	0	0	0	0	0	0	3	0	0	0	0
CL516	6	0	9	0	6	0	0	0	0	0	0	0	0	0	0	0	0	0	0	0	0	0	0	0	0	0	0	0	0	0	0	0	0	0	0	0	0	0	0	0	0	0	0	0	0	0	0	0	0
CL517	0	0	0	0	0	0	0	0	0	0	0	0	0	0	3	0	0	0	0	0	0	0	0	0	0	0	0	0	0	0	0	0	0	0	0	0	0	0	0	0	0	0	0	0	0	0	0	0	0
CL518	0	9	0	0	6	0	0	0	0	0	0	0	0	0	0	0	0	0	0	0	0	0	0	0	0	0	0	0	0	0	0	0	0	0	0	0	0	0	0	0	0	0	0	0	0	0	0	0	0
CL519	32	41	0	39	110	87	0	0	0	0	0	292	21	0	236	0	0	0	0	0	13	0	0	0	0	0	0	23	0	0	0	0	14	11	0	0	0	0	58	0	0	0	31	0	0	0	14	0	8
CL52	2151	0	23	333	46	54	3517	550	2884	449	66	1488	67	104	1133	91	270	0	262	0	0	0	220	190	63	0	49	13	0	0	37	0	79	23	0	60	0	0	0	0	0	0	55	31	46	43	438	48	132
CL520	0	0	0	0	0	0	0	0	0	0	0	0	0	0	0	0	0	0	0	0	0	10	0	0	0	0	0	0	0	0	0	0	0	0	0	0	0	0	0	0	0	0	0	0	0	0	0	0	0
CL521	0	0	0	0	5	0	0	0	0	0	0	0	0	0	0	0	0	0	0	0	13	0	0	0	0	0	0	0	0	0	0	0	0	0	0	0	0	0	0	0	0	0	0	0	0	0	0	0	0
CL522	3	0	0	0	0	0	0	0	0	0	0	0	0	0	0	0	0	0	0	0	10	0	0	0	0	0	0	0	0	0	0	0	0	0	0	0	0	0	0	0	0	0	0	0	0	0	0	0	0
CL524	610	538	362	1127	5416	4151	75	550	65	436	206	6512	160	0	5254	0	0	47	0	49	118	129	114	111	0	0	0	238	0	229	77	0	116	69	0	79	0	29	517	108	461	69	254	224	8	0	158	0	48
CL526	0	0	0	0	0	0	0	0	0	5	0	0	0	0	0	0	0	0	0	0	0	0	0	0	0	0	0	0	0	0	0	0	0	0	0	0	0	0	0	0	0	0	0	0	0	0	0	0	0
CL528	71	0	48	31	118	116	17	38	0	0	79	341	0	0	336	0	0	0	0	0	11	0	0	19	0	0	0	31	0	29	0	0	0	45	0	16	0	0	48	0	21	0	49	0	0	0	24	0	0
CL529	0	0	3	0	0	0	0	0	0	6	0	0	0	0	0	0	0	0	0	0	0	0	0	0	0	0	0	0	0	0	0	0	0	0	0	4	0	0	0	0	0	0	0	0	0	0	0	0	0
CL53	13558	15662	14029	1457	0	23	0	166	63	138	0	0	0	0	0	0	2214	0	1902	0	0	0	45	58	0	0	0	0	0	0	0	0	43	0	0	36	0	0	0	0	0	0	0	0	14	0	0	18	0
CL530	5	0	0	0	0	0	4	0	0	34	0	0	0	0	0	0	0	0	0	0	0	0	0	0	0	0	0	0	0	0	0	0	0	0	0	0	0	0	0	0	0	0	0	4	0	0	0	0	0
CL532	64	0	0	2	0	0	0	19	0	0	0	0	0	0	0	0	0	0	0	0	0	0	0	0	0	0	0	0	0	0	0	0	4	0	0	0	0	0	0	0	0	0	0	0	0	0	0	0	0
CL533	0	0	0	0	0	0	0	0	0	6	0	0	0	0	0	0	0	0	0	0	0	0	0	0	0	0	0	0	0	0	0	0	0	0	0	0	0	0	0	0	0	0	0	0	0	0	0	0	0
CL534	0	0	0	0	0	0	0	0	3	0	0	0	0	0	0	0	0	0	0	0	0	0	0	0	0	0	0	0	0	0	0	0	0	0	0	0	0	0	0	0	0	0	0	0	0	0	0	0	0
CL535	26	58	25	0	0	0	0	0	0	0	0	0	0	0	7	0	0	0	0	0	0	0	0	0	0	0	0	0	0	0	0	0	0	0	0	0	0	0	0	0	0	0	0	0	0	0	0	0	0
CL536	137	350	314	0	0	0	34	125	0	98	0	273	0	0	209	0	0	0	0	0	58	0	24	0	0	0	0	0	0	0	35	0	10	36	0	0	0	0	0	0	0	0	110	85	0	17	0	0	0
CL538	45	0	0	0	0	0	0	0	0	0	0	0	0	0	0	0	0	0	0	0	0	0	0	0	0	0	0	0	0	0	0	0	0	0	0	0	0	0	0	0	0	0	0	0	0	0	0	0	0
CL539	9128	24379	21097	37	0	30	0	129	22	128	0	108	0	0	102	0	802	0	701	0	0	7	37	41	0	0	0	0	0	0	0	0	25	0	0	24	0	0	8	0	0	0	26	0	13	0	8	0	0
CL54	147	5524	4844	18532	0	8	22	89	0	71	0	0	0	0	0	0	0	0	0	0	0	0	34	24	0	0	0	0	0	0	0	0	21	0	0	0	0	0	0	0	0	0	0	0	0	0	0	19	12
CL540	13	17	28	0	0	0	0	0	0	0	0	0	0	0	0	0	0	0	0	0	0	0	0	0	0	0	0	0	0	0	0	0	0	0	0	0	0	0	0	0	0	0	0	0	0	0	0	0	0
CL542	25	104	81	0	0	17	0	0	0	0	0	14	0	0	0	0	0	0	0	0	0	0	0	0	0	0	0	0	0	0	0	0	0	0	0	0	0	0	0	0	0	0	0	0	0	0	0	0	0
CL543	0	7	0	0	0	0	0	0	0	0	0	0	0	0	0	0	0	0	0	0	0	0	0	0	0	0	0	0	0	0	0	0	0	0	0	0	0	0	0	0	0	0	0	0	0	0	0	0	0
CL544	9	0	30	21	87	51	0	37	0	60	0	39	55	0	0	0	0	12	0	0	8	0	39	0	0	0	0	0	0	0	0	0	9	0	0	0	0	0	0	0	0	0	3	0	0	0	0	0	0
CL545	125	1094	962	0	92	79	0	0	0	0	0	62	0	0	63	0	0	0	0	0	34	0	0	0	0	0	0	0	0	0	0	0	0	6	0	5	0	0	0	18	9	0	8	0	0	0	0	0	0
CL546	0	0	0	0	0	0	0	0	0	0	0	0	0	11	0	0	0	0	0	0	0	0	0	0	0	0	0	0	0	0	0	0	0	0	0	0	0	0	0	0	0	0	0	0	0	0	0	0	0
CL547	29064	64241	51005	877	64398	50327	593	3620	461	2858	3320	3439	2620	364	2822	280	4374	1989	3487	1595	3805	3172	1068	895	964	961	792	367	722	346	17	0	634	11	0	482	0	0	476	360	368	242	48	30	343	246	108	65	241
CL549	0	0	0	0	0	0	0	0	0	0	0	13	0	0	0	0	0	0	0	0	0	0	0	0	0	0	0	0	0	0	0	0	0	0	0	0	0	0	0	0	0	0	0	0	0	0	0	0	0
CL55	384	683	571	324	27	28	2749	760	2393	586	110	97	80	0	86	0	80	0	55	0	0	0	161	149	0	29	0	40	22	0	63	0	163	44	0	159	0	0	0	0	0	0	60	52	0	0	140	45	46
CL550	0	48	0	0	0	8	17	0	0	0	0	4	0	38	0	22	0	0	0	0	0	0	0	0	0	0	0	0	0	0	0	0	0	0	0	0	0	0	0	0	0	0	0	0	0	0	0	0	0
CL551	0	0	5	0	107	0	0	0	0	0	0	27	41	0	0	0	0	0	0	0	0	0	0	0	0	0	0	0	0	0	0	0	0	0	0	0	0	0	0	0	0	0	0	0	0	0	0	0	0
CL552	22	0	0	0	0	0	0	0	16	0	0	0	0	43	0	0	0	0	0	0	0	0	0	0	0	0	0	0	0	0	0	0	0	0	0	0	0	0	0	34	0	0	0	0	0	0	0	0	0
CL553	0	0	26	0	0	3	0	0	0	0	0	0	0	0	0	0	0	0	0	0	0	0	0	0	0	0	0	0	0	0	0	0	0	0	0	0	0	0	0	0	0	0	0	0	0	0	0	0	0
CL554	0	26	37	0	0	8	0	0	0	0	0	0	0	0	0	0	0	0	0	0	16	0	0	0	0	0	0	0	0	0	0	0	0	0	0	0	0	0	0	0	0	0	0	0	0	0	0	0	0
CL555	3	21	25	0	0	0	0	0	0	0	0	0	0	0	0	0	0	0	0	0	0	0	0	0	0	0	0	0	0	0	0	0	0	0	0	0	0	0	0	0	0	0	0	0	0	0	0	0	0
CL556	0	234	197	0	0	41	3	0	0	30	0	0	0	0	0	0	0	0	0	0	45	53	0	0	0	0	0	0	0	0	0	0	0	0	0	0	0	0	2	0	0	0	0	0	0	0	0	0	0
CL557	0	0	26	0	0	0	0	0	0	0	0	0	0	0	0	0	0	0	0	0	0	5	0	0	0	0	0	0	0	0	0	0	0	0	0	0	0	0	0	0	0	0	0	0	0	0	0	0	0
CL558	23	0	45	0	0	0	0	0	0	0	0	0	0	0	0	0	0	0	0	0	0	0	0	0	0	0	0	0	0	0	0	0	0	0	0	0	0	0	0	0	0	0	0	0	0	0	0	0	0
CL56	22125	23802	20001	176	0	31	782	4514	639	3722	45	222	31	0	225	0	3627	0	3059	0	0	0	1609	1402	0	0	0	74	0	61	40	0	627	0	0	566	0	0	0	0	0	0	29	0	243	198	79	315	179
CL560	2834	2159	2106	1151	22943	21039	2891	82	2642	58	585	5783	587	764	5459	763	807	284	677	246	1018	1070	0	0	264	118	234	2656	117	2399	343	0	0	353	0	19	30	0	276	152	270	145	466	436	0	0	270	0	18
CL561	0	9	0	0	6	0	0	0	0	0	0	0	0	0	0	0	0	0	0	0	0	0	0	0	0	0	0	0	0	0	0	0	0	0	0	0	0	0	0	0	0	0	0	0	0	0	0	0	0
CL562	11	0	0	0	0	0	0	0	0	0	0	0	0	0	0	0	0	0	0	0	0	0	0	0	0	0	0	0	0	0	0	0	0	0	0	0	0	0	0	0	0	0	0	0	0	0	0	0	0
CL563	62	0	0	0	0	5	4	0	0	0	0	45	0	0	0	9	0	0	0	0	0	0	0	0	0	0	0	0	0	0	0	0	0	0	0	0	0	0	0	0	3	0	0	0	0	0	0	0	0
CL564	0	0	0	3	19	0	0	0	0	0	0	0	0	0	0	0	0	0	0	0	0	0	0	0	0	0	0	0	0	0	0	0	0	0	0	0	0	0	0	0	0	0	0	0	0	0	0	0	0
CL565	15	0	0	0	0	0	6	0	0	0	0	0	0	4	0	0	0	0	0	0	0	0	0	0	0	0	0	0	0	0	0	0	0	0	0	0	0	0	0	0	0	0	0	0	0	0	0	0	0
CL566	55	136	134	0	0	0	0	0	0	0	0	0	0	0	0	0	0	0	0	0	0	0	0	0	0	0	0	0	0	0	0	0	0	0	0	0	0	0	0	0	0	0	0	0	0	0	0	0	0
CL568	0	0	0	0	0	0	1	0	0	0	0	0	0	0	0	0	0	0	0	0	0	0	0	0	0	0	0	0	0	0	0	0	0	0	0	0	0	0	0	0	0	0	0	0	0	0	0	0	0
CL57	4147	193	174	52	47	49	4130	27910	3467	23595	421	500	325	0	346	0	306	216	227	191	42	39	9877	8106	135	48	97	206	35	164	0	0	4619	0	0	3850	68	61	0	0	0	0	200	135	803	679	639	2484	1560
CL571	21	0	0	0	0	0	0	0	0	0	0	0	0	0	0	0	0	0	0	0	0	0	0	0	0	0	0	0	0	0	0	0	0	0	0	0	0	0	0	0	0	0	0	0	0	0	0	0	0
CL572	0	0	0	0	0	0	0	0	0	6	0	0	0	0	0	0	0	0	0	0	0	0	0	0	0	0	0	0	0	0	0	0	0	0	0	0	0	0	0	0	0	0	0	0	0	0	0	0	0
CL573	0	0	0	0	135	101	53	0	71	0	0	0	0	0	0	0	0	0	0	0	595	551	0	0	0	0	0	0	0	0	0	0	0	0	0	0	0	0	0	13	0	0	0	0	0	0	0	0	0
CL574	0	0	0	0	0	9	0	0	0	0	0	0	0	0	0	0	0	0	0	0	4	0	0	0	0	0	0	0	0	0	0	0	0	0	0	0	0	0	0	0	0	0	0	0	0	0	0	0	0
CL575	12	51	47	0	36	0	17	0	0	0	0	0	0	0	0	0	0	0	0	0	52	66	0	0	0	0	0	0	0	0	0	0	0	0	0	0	0	0	0	0	0	0	0	0	0	0	0	0	0
CL576	0	0	0	0	35	0	0	0	27	0	0	15	0	0	0	0	0	0	0	0	58	39	0	0	0	0	0	0	0	0	0	0	0	0	0	0	0	0	0	0	0	30	0	0	0	0	0	0	0
CL577	0	0	0	0	4	0	0	0	0	0	0	12	0	0	0	0	0	0	0	0	0	0	0	0	0	0	0	0	0	0	0	0	0	0	0	0	0	0	0	0	0	0	0	0	0	0	0	0	0
CL579	0	0	9	0	0	0	0	0	0	0	0	35	0	0	0	0	0	0	0	0	0	0	0	0	0	0	0	0	0	0	0	0	0	0	0	0	0	0	0	0	0	0	12	0	0	0	0	0	0
CL580	29	57	60	46	0	0	0	0	0	0	0	0	0	0	0	0	0	0	0	0	0	0	0	0	0	0	0	0	0	0	0	0	0	0	0	0	0	0	0	0	0	0	0	0	0	0	0	0	0
CL581	2051	13521	13094	9706	0	15	0	0	0	41	0	0	0	0	0	0	0	0	0	0	0	0	0	0	0	0	0	0	0	0	0	340	0	0	364	11	0	0	0	0	0	0	0	0	0	0	0	0	0
CL582	0	6	0	7	0	0	0	0	0	0	0	0	0	0	0	14	0	0	0	0	0	0	0	0	0	0	0	0	0	0	0	0	0	0	0	0	0	0	0	0	0	0	0	0	0	0	0	0	0
CL589	150	42	0	0	15436	14902	6075	273	5774	253	117	294	131	0	310	0	0	75	0	83	63726	58025	71	81	33	37	41	15	39	0	0	0	33	60	0	38	0	0	0	1092	23	1133	51	53	20	0	0	0	0
CL59	29258	46	0	3393	135	131	953	1547	753	1333	38	61	37	0	86	0	2647	0	2201	30	631	537	541	474	0	18	0	31	0	27	0	0	326	0	0	307	0	0	0	118	0	88	0	0	109	95	55	57	89
CL593	0	13	0	0	0	0	0	0	0	0	0	0	0	0	0	0	0	0	0	0	0	0	0	0	0	0	0	0	0	0	0	0	0	0	0	0	0	0	0	0	0	0	0	0	0	0	0	0	0
CL594	0	0	27	0	0	0	0	0	0	0	0	0	0	0	0	0	0	0	0	0	0	0	0	0	0	0	0	0	0	0	0	0	0	0	0	0	0	0	0	0	0	0	0	0	0	0	0	0	0
CL595	0	0	0	0	0	0	0	0	2	0	0	4	0	12	0	0	0	0	0	0	0	0	0	0	0	0	0	0	0	0	0	0	0	0	0	0	0	0	0	0	0	0	0	0	0	0	0	0	0
CL596	0	0	0	0	0	0	0	0	0	0	0	0	0	16	0	0	0	0	0	0	0	0	0	0	0	0	0	0	0	0	0	0	0	0	0	0	0	0	0	0	0	0	0	0	0	0	0	0	0
CL597	0	0	0	0	0	0	0	0	0	0	0	0	0	0	0	12	0	0	0	0	0	0	0	0	0	0	0	0	0	0	0	0	0	0	0	0	0	0	0	0	0	0	0	0	0	0	0	0	0
CL598	0	7	0	0	0	0	4	112	0	91	0	35	0	0	0	0	0	0	0	0	5	0	31	0	0	0	0	0	0	0	20	0	27	22	0	0	0	0	0	0	18	0	26	34	0	0	0	0	0
CL599	0	0	19	0	0	0	0	0	0	0	0	0	0	0	0	0	0	0	0	0	0	0	0	0	0	0	0	0	0	0	0	0	0	0	0	0	0	0	0	0	0	0	0	0	0	0	0	0	0
CL60	289	9	0	72	27	0	0	51	33	0	133	0	118	0	0	0	0	74	33	73	0	18	0	21	48	51	32	0	43	0	0	0	0	0	0	7	30	0	0	0	0	0	0	0	0	0	0	0	0
CL600	0	0	7	0	0	13	0	0	19	26	0	0	0	0	0	48	0	0	0	0	0	0	0	0	0	0	0	0	0	0	0	0	0	0	0	4	0	0	0	0	0	0	0	0	0	0	0	0	0
CL601	0	0	0	0	0	0	0	0	30	0	0	9	0	247	0	209	0	0	0	0	0	0	0	0	0	0	0	0	0	0	12	0	0	0	0	0	0	0	0	0	2	0	0	0	0	0	0	0	0
CL602	0	4	0	0	0	0	0	0	0	0	0	0	0	0	0	0	0	0	0	0	0	0	0	0	0	0	0	0	0	0	0	0	0	0	0	0	0	0	0	0	0	0	0	0	0	0	0	0	0
CL603	0	0	9	9	0	0	0	0	3	0	0	0	0	88	0	67	0	0	0	0	0	0	0	0	0	0	0	0	0	0	0	0	0	3	0	0	0	0	0	0	0	0	0	0	0	0	0	0	0
CL604	560	362	346	46	907	883	3370	3111	3016	2737	1162	4378	1059	7798	3838	6439	0	818	0	727	725	637	1114	895	475	341	447	54	241	0	129	0	789	118	0	661	0	0	488	407	390	363	325	282	149	135	187	0	0
CL605	0	0	2	0	0	0	0	0	0	0	0	0	0	0	0	0	0	0	0	0	0	0	0	0	0	0	0	0	0	0	0	0	0	0	0	0	0	0	0	0	0	0	0	0	0	0	0	0	0
CL606	0	0	0	0	0	0	0	0	0	0	0	0	0	11	14	0	0	0	0	0	0	0	0	0	0	0	0	0	0	0	0	0	0	0	0	0	0	0	0	0	0	8	0	0	0	0	0	0	0
CL607	0	0	0	0	0	0	0	0	0	0	0	27	0	0	0	0	0	0	0	0	27	0	0	0	0	0	0	0	0	0	0	0	0	0	0	0	0	0	0	0	0	0	0	0	0	0	0	0	0
CL608	0	0	0	0	0	0	5	0	0	0	0	0	0	0	0	0	0	0	0	0	0	0	0	0	0	0	0	0	0	0	0	0	0	0	0	0	0	0	0	0	0	0	0	0	0	0	0	0	0
CL61	5674	0	20	23895	143	137	52	60	0	43	0	0	0	0	0	0	0	0	0	0	46	0	25	0	0	0	0	0	0	0	0	604	0	0	546	14	0	0	0	0	0	0	0	0	0	0	0	0	0
CL610	0	0	0	0	0	0	0	0	0	0	0	0	0	0	0	0	0	0	0	0	13	0	0	0	0	0	0	0	0	0	0	0	0	0	0	0	0	0	0	0	0	0	0	0	0	0	0	0	0
CL611	0	0	0	0	0	10	0	0	0	0	0	27	0	0	0	0	0	0	0	0	0	15	0	0	0	0	0	0	0	0	0	0	0	0	0	0	0	0	0	0	0	0	0	0	0	0	0	0	0
CL612	0	5	0	0	0	0	0	0	0	0	0	0	0	0	0	0	0	0	0	0	0	0	0	0	0	0	0	0	0	0	0	0	0	0	0	0	0	0	0	0	0	0	0	0	0	0	0	0	0
CL613	0	0	0	0	0	0	0	0	0	0	0	0	0	0	17	0	0	0	0	0	0	0	0	0	0	0	0	0	0	0	0	0	0	0	0	0	0	0	0	0	0	0	0	0	0	0	0	0	0
CL614	0	0	0	0	0	0	0	0	0	0	0	0	0	0	3	0	0	0	0	0	0	0	0	0	0	0	0	0	0	0	0	0	0	0	0	0	0	0	0	0	0	0	0	0	0	0	0	0	0
CL615	139	0	0	3	5	0	0	0	0	0	0	49	0	0	0	0	0	0	0	0	0	0	0	0	0	0	0	8	0	0	6	0	7	0	0	0	0	0	0	0	0	0	0	2	0	0	0	0	0
CL616	34	4	0	0	193	169	98	0	90	0	0	78	0	0	0	0	0	0	0	0	841	732	0	0	0	0	0	0	0	0	0	0	0	4	0	0	0	0	0	0	0	25	0	0	0	0	0	0	0
CL618	62	0	0	0	0	0	0	0	0	0	0	15	0	0	0	0	0	0	0	0	0	0	0	0	0	0	0	0	0	0	0	0	0	0	0	0	0	0	0	0	0	0	0	0	0	0	0	0	0
CL62	546	51	0	0	34380	31645	10233	343	9112	320	0	0	0	944	0	858	58	0	74	0	33295	29863	170	153	45	0	0	0	0	0	18	0	73	0	0	60	0	0	0	2932	0	2729	0	0	15	0	0	0	19
CL620	0	0	5	0	0	0	0	0	0	0	0	0	0	0	0	0	0	0	0	0	0	0	0	0	0	0	0	0	0	0	0	0	0	0	0	0	0	0	0	0	0	0	0	0	0	0	0	0	0
CL621	196	0	17	0	0	0	0	32	0	0	0	0	0	0	0	0	0	0	0	0	0	0	0	16	0	0	0	0	0	0	0	0	0	0	0	0	0	0	0	0	5	0	0	0	0	0	0	0	0
CL622	131	1479	1313	0	101	104	21	0	0	0	0	85	0	0	85	32	0	0	0	0	0	0	0	0	0	0	0	0	0	0	0	0	0	7	0	0	0	0	0	0	13	0	0	0	0	0	0	0	0
CL623	2	0	0	0	0	0	0	0	0	0	0	0	0	0	13	0	0	0	0	0	0	0	0	0	0	0	0	0	0	0	0	0	0	0	0	0	0	0	0	0	0	0	0	0	0	0	0	0	0
CL625	0	0	0	0	0	0	0	0	0	0	0	56	0	0	0	34	0	0	0	0	0	0	0	0	0	0	0	0	0	0	0	0	0	0	0	0	0	0	0	0	0	0	0	18	0	0	0	0	0
CL626	0	0	11	0	0	15	0	0	0	0	0	2062	0	0	2186	0	0	0	0	0	0	0	0	17	0	0	0	0	0	0	59	0	0	61	0	0	0	0	28	0	25	0	592	610	0	0	30	0	0
CL627	210	3	0	0	0	13	0	228	0	195	0	73	0	0	84	0	37	0	32	0	0	0	31	25	0	0	0	0	0	0	83	0	0	64	0	32	0	0	31	0	0	0	27	24	0	9	43	0	0
CL629	11	0	6	14	43	0	0	0	0	0	0	0	0	0	53	0	0	0	0	0	0	0	0	0	0	0	0	0	0	0	0	0	0	0	0	0	0	0	7	0	0	0	0	0	0	0	0	0	0
CL63	289	31	28	36	31	27	511	809	399	646	0	1734	94	0	1485	0	0	0	0	0	277	235	249	183	0	0	0	0	0	0	0	0	49	0	0	34	0	0	0	0	0	0	0	0	0	31	183	0	0
CL630	0	0	28	0	0	0	0	0	0	0	0	0	0	0	0	0	0	0	0	0	0	0	0	0	0	0	0	0	0	0	0	0	0	0	0	0	0	0	0	0	0	0	0	0	0	0	0	0	0
CL631	0	0	0	0	6	0	0	0	0	0	0	0	0	0	0	0	0	0	0	0	28	0	0	0	0	0	0	0	0	0	0	0	0	0	0	0	0	0	0	0	0	0	0	0	0	0	0	0	0
CL632	0	11	0	12	0	0	0	0	0	0	0	0	0	0	0	0	0	0	0	0	0	0	0	0	0	0	0	0	0	0	0	0	0	0	0	0	0	0	0	0	0	0	0	0	0	0	0	0	0
CL633	0	0	8	14	30	33	39	0	42	0	0	0	0	0	0	0	0	0	0	0	95	84	0	0	0	0	0	0	0	0	28	0	0	22	0	0	0	0	0	0	9	0	0	7	0	0	0	0	0
CL635	29847	47	41	0	186	166	70	1550	56	1496	524	882	457	0	809	0	4891	246	4482	230	0	23	406	416	159	161	177	23	138	0	36	0	232	43	0	233	0	0	159	0	141	0	53	45	78	87	32	0	14
CL636	3817	71370	57846	101	1593	1412	4986	7404	4317	6296	3460	3093	2920	0	2664	0	581	2316	552	2019	9444	8038	2602	2242	1359	1149	1128	49	904	0	0	0	1215	0	0	1014	58	34	196	230	165	168	108	79	366	338	79	73	152
CL637	0	45	40	0	0	0	0	0	14	22	12	0	0	0	0	0	0	0	0	0	0	12	0	0	0	0	0	0	0	0	0	0	0	0	0	0	0	0	2	0	0	0	0	0	0	0	0	0	0
CL638	0	61	67	0	0	59	3	0	0	0	0	21	32	0	0	0	0	0	0	0	0	0	0	0	0	0	0	0	0	0	0	0	0	0	0	0	0	0	0	0	0	0	0	0	0	0	0	0	0
CL639	76	974	815	0	24	24	98	141	89	123	70	52	59	0	52	0	0	48	0	34	155	110	41	46	0	0	0	0	0	0	0	0	38	0	0	0	0	0	0	0	0	0	11	0	0	14	0	0	0
CL64	30447	0	37	4477	439	441	242	462	239	418	67	95	0	0	104	0	3234	0	2809	0	182	145	139	136	0	0	0	33	0	0	0	0	137	0	0	136	0	0	0	37	0	0	0	0	60	0	36	0	41
CL640	0	0	14	0	2	0	0	0	0	0	0	0	0	0	0	0	0	0	0	0	0	0	0	0	0	0	0	0	0	0	0	0	0	0	0	0	0	0	0	0	0	0	0	0	0	0	0	0	0
CL642	0	0	0	0	0	32	0	0	0	0	0	16	0	0	0	0	0	0	0	0	0	0	0	0	0	0	0	0	0	16	0	0	0	0	0	0	0	0	0	0	0	0	0	0	0	0	0	0	0
CL643	0	0	0	0	0	0	0	0	0	0	0	0	0	0	0	13	0	0	0	0	0	0	0	0	0	0	0	0	0	0	0	0	0	0	0	0	0	0	0	0	0	0	0	0	0	0	0	0	0
CL644	0	0	0	0	0	0	0	0	0	0	0	0	0	0	0	20	0	0	0	0	0	0	0	0	0	0	0	0	0	0	0	0	0	0	0	0	0	0	0	0	0	0	0	0	0	0	0	0	0
CL645	1160	12073	11199	94	7221	6781	80	1282	0	1281	1471	1131	1353	0	1180	0	342	958	258	874	37	0	556	548	478	386	442	90	355	100	94	0	227	102	0	238	91	85	190	0	182	0	125	109	115	90	91	50	92
CL646	148	445	434	229	14500	13806	62	7360	62	7181	2863	3796	2734	0	3614	0	0	1981	0	1814	90	78	2174	2038	998	1101	893	0	1002	68	0	0	1057	0	0	1050	180	181	278	0	269	0	298	240	343	325	90	26	60
CL648	0	39	0	0	0	4	0	0	0	0	0	0	0	0	0	0	0	0	0	0	0	0	0	0	0	0	0	0	0	0	0	0	0	0	0	0	0	0	0	0	0	0	0	0	0	0	0	0	0
CL65	305	141	112	163	0	35	0	35	9	0	0	0	0	0	0	0	0	0	0	0	0	0	0	0	0	0	0	0	0	0	0	0	10	0	0	0	0	0	0	0	0	0	0	0	0	0	0	4	0
CL651	1	0	0	0	0	0	0	0	0	0	0	0	0	0	0	0	0	0	0	0	0	0	0	0	0	0	0	0	0	0	0	0	0	0	0	0	0	0	0	0	0	0	0	0	0	0	0	0	0
CL652	0	26	19	7	126	102	38	0	0	0	0	0	0	0	77	0	0	0	0	0	154	239	0	0	0	0	0	25	0	0	5	0	0	0	0	0	0	0	0	0	5	0	10	0	0	0	0	0	0
CL654	0	0	0	0	0	0	0	0	0	0	0	53	0	0	0	0	0	0	0	0	0	0	0	0	0	0	0	0	0	0	0	0	0	0	0	0	0	0	0	0	0	0	0	0	0	0	0	0	0
CL655	22	0	4	0	41	0	0	0	13	0	0	0	0	0	12	0	0	0	0	0	40	0	0	0	0	0	0	0	0	0	0	0	0	3	0	0	0	0	0	0	0	0	0	0	0	0	0	0	0
CL656	8	0	0	0	0	0	0	0	0	0	0	6	0	0	0	0	0	0	0	0	0	0	0	0	0	0	0	0	0	0	0	0	0	0	0	0	0	0	0	0	0	0	0	0	0	0	0	0	0
CL657	26	0	4	0	39	26	3	22	0	0	13	0	0	0	0	0	0	0	0	0	0	0	0	0	0	0	0	0	0	0	0	0	0	0	0	0	0	0	0	0	0	0	0	0	0	0	0	0	0
CL658	33	8	0	0	7	0	3	0	0	0	0	15	0	8	0	0	0	0	0	0	0	0	0	0	0	0	0	0	0	0	0	0	0	0	0	0	0	0	0	0	0	0	0	0	0	0	0	0	0
CL659	65	0	3	0	0	0	0	0	0	0	0	26	0	0	0	0	0	0	0	0	0	0	0	0	0	0	0	0	0	0	7	0	0	0	0	0	0	0	0	0	0	0	0	0	0	0	0	0	0
CL66	33246	51	0	375	187	153	361	1769	312	1347	0	72	0	0	52	0	3384	0	2790	0	56	0	450	427	41	0	0	0	0	28	0	0	223	10	0	179	0	0	14	0	0	0	0	0	80	71	29	0	39
CL67	511	67	60	226	1289	1083	18595	514	15728	375	340	735	247	99	629	91	0	68	0	53	0	0	258	218	0	0	0	770	0	659	675	0	655	618	0	538	0	0	0	0	0	0	372	285	20	0	700	0	0
CL68	217	0	0	871	653	606	7654	238	6236	198	1070	690	876	0	581	0	0	0	0	0	369	320	288	200	0	49	0	87	40	73	834	0	0	712	0	0	0	0	0	0	0	15	254	182	0	0	629	0	0
CL69	16078	0	43	22	28390	24222	553	1171	487	975	61	41	0	0	0	0	2531	0	2216	0	80	71	433	413	0	0	0	32	0	0	17	0	217	0	0	199	0	0	0	33	0	0	0	0	68	77	27	68	61
CL7	193	18643	15293	3309	219	144	75	339	69	334	0	0	0	0	0	8	0	0	0	0	0	0	130	102	0	0	0	0	0	0	0	0	40	0	0	31	0	0	0	24	0	0	0	0	0	30	0	51	19
CL70	12218	19	0	4687	19497	17243	471	384	420	345	0	0	0	0	0	0	1935	0	1688	0	52	44	130	114	0	0	0	0	0	0	0	0	64	0	0	56	0	0	0	28	0	0	0	0	47	0	36	0	36
CL71	127770	72	63	31056	646	585	2984	3199	2517	2631	161	289	124	121	281	119	16347	0	13909	0	1564	1411	758	686	0	0	0	0	0	29	0	0	422	0	0	391	0	0	0	39	0	28	0	0	87	57	110	180	181
CL72	477	6	0	105	32	30	30	34	0	23	0	0	0	0	0	0	52	0	41	0	31	0	0	0	0	0	0	0	0	0	0	0	0	0	0	0	0	0	0	0	0	0	0	0	0	0	0	0	0
CL73	15995	0	28	37687	439	423	559	398	454	363	105	0	72	0	0	0	2092	68	1854	58	140	124	126	103	0	0	43	0	0	0	0	0	76	14	0	74	0	0	0	23	0	0	15	0	33	0	0	0	27
CL74	15842	0	0	5388	2240	1767	1238	5922	1182	4850	1196	262	925	57	219	0	2883	624	2448	547	2201	1773	2213	1962	391	271	358	47	240	50	0	0	847	0	0	746	194	140	0	237	0	223	0	16	298	261	121	527	422
CL75	134	6	0	33	0	49	31	41	0	24	0	0	0	0	0	0	0	0	0	0	0	49	0	0	0	0	0	0	0	0	0	0	7	0	0	0	0	0	0	0	0	0	0	0	0	5	0	0	0
CL76	2183	0	13	46	106	103	741	2227	611	1828	40	78	43	0	62	0	328	43	233	30	205	164	644	520	0	0	0	6	0	0	0	0	407	0	0	336	0	0	0	0	0	0	69	66	156	123	180	0	23
CL77	33422	109	74	243	126	111	91	1056	91	950	0	49	22	0	0	0	5181	0	4266	0	15	0	423	320	0	0	0	0	0	28	0	0	180	0	0	152	0	0	13	0	0	0	0	34	44	36	37	72	84
CL78	26117	0	0	39	685	594	687	3561	661	3188	49	108	48	0	115	0	0	31	0	0	19	0	1452	1239	0	0	0	57	0	0	42	0	516	0	0	410	38	0	0	0	0	0	0	14	111	135	103	111	151
CL79	225	108	89	0	262	163	37	232	0	202	0	0	0	0	0	0	0	0	0	0	0	0	52	33	0	0	0	0	0	0	6	0	0	0	0	33	0	0	0	0	0	0	0	0	0	0	28	0	0
CL8	6389	142	98	3872	39	27	2025	786	1888	710	70	23	50	0	0	0	0	31	0	0	0	0	346	264	0	0	0	0	0	19	0	164	148	0	0	97	0	0	0	0	10	0	0	23	35	45	9	0	43
CL80	120	3	0	5	0	45	0	0	19	16	0	0	0	0	0	0	0	0	0	0	0	0	0	0	0	0	0	0	0	0	0	0	0	0	0	0	0	0	0	0	0	0	0	0	0	0	0	8	0
CL81	10783	21	0	61	47171	41364	211	453	175	392	96	131	57	42	93	27	0	0	0	0	142	108	123	139	0	0	0	0	0	5	33	0	62	0	0	46	36	0	0	44	0	0	15	0	0	26	0	42	29
CL82	68	35	46	0	25	0	0	54	14	0	61	0	71	0	0	0	0	0	0	0	0	0	0	0	0	0	0	0	0	19	0	0	0	11	0	7	0	0	0	0	0	0	0	0	0	0	0	0	0
CL83	29	0	19	0	99	76	0	0	0	0	72	0	0	0	0	0	0	0	0	0	0	0	0	0	0	0	0	0	0	0	0	0	0	0	0	0	0	0	0	0	0	0	0	0	0	0	0	0	0
CL84	263	1865	1636	58	261	222	265	460	243	406	4337	9250	3843	18	8507	0	0	2845	0	2624	0	0	121	132	1609	1321	1448	193	1286	149	0	119	60	0	126	0	157	130	725	0	658	0	1531	1373	14	0	44	0	0
CL85	57	82	70	0	0	0	0	26	0	0	0	0	51	0	18	0	0	0	0	0	0	0	0	0	0	0	0	0	0	0	0	0	11	0	0	0	0	0	0	0	0	0	0	0	0	0	0	0	0
CL86	0	19	0	0	36	0	0	0	0	0	0	0	0	0	30	0	0	0	0	0	0	0	0	0	0	0	0	0	0	0	0	0	0	0	0	0	0	0	0	0	0	0	5	0	0	0	0	0	0
CL87	595	67	64	30	0	26	0	0	0	26	0	0	0	0	0	0	75	0	49	0	0	0	13	0	0	0	0	0	0	0	0	0	16	0	0	0	0	0	0	0	0	0	0	0	0	0	0	0	0
CL88	125	3064	2740	33	739	711	345	169	282	158	19178	0	16851	0	0	0	0	11424	0	10177	0	0	67	49	5830	5594	5373	71	4805	0	0	149	31	0	102	27	1783	1611	34	0	34	0	0	9	0	21	6	20	20
CL89	85	42	43	104	21960	19282	1039	34	902	0	16821	111	14277	0	103	0	0	10113	0	8518	55	46	17	0	5109	4930	4247	78	4126	77	0	0	0	0	0	0	1282	971	0	35	0	0	45	0	0	0	81	27	0
CL90	84	0	31	170	0	52	6	11	0	0	0	0	62	0	0	0	0	0	0	0	0	0	0	0	0	0	0	0	0	0	0	0	0	0	0	0	0	0	0	0	0	0	0	0	0	0	0	0	0
CL91	894	28	0	0	24757	23188	129	103	97	82	2354	0	2154	0	0	39	0	1402	0	1317	0	0	32	28	682	721	670	0	601	0	0	976	28	6	820	0	280	239	0	0	0	0	0	0	0	12	0	24	0
CL92	74	33	0	58	0	0	43	0	0	0	0	0	59	0	0	0	0	0	0	0	0	0	0	0	0	0	0	0	0	0	0	0	0	11	0	0	0	0	0	0	0	0	0	0	0	0	0	0	0
CL93	34890	110	97	48752	1566	1297	1520	1380	1291	1128	8928	367	7878	432	327	341	0	5885	0	5131	2532	2295	424	405	2987	2747	2642	0	2346	0	23	9793	216	0	8447	197	1083	981	0	156	0	102	31	32	68	78	25	55	82
CL94	1755	251	245	637	291	239	515	180	455	167	8117	237	7251	44	195	45	0	4195	386	3777	329	299	131	113	2261	2480	1992	97	2217	102	59	0	12	50	0	0	736	623	0	138	0	136	56	59	0	0	169	0	48
CL95	218	0	0	323	49	0	91	0	72	55	102	0	121	40	0	0	0	62	0	43	0	0	0	0	0	0	0	0	0	0	9	56	0	0	57	0	0	0	0	0	0	0	0	0	0	0	0	0	5
CL96	167	0	0	0	6149	5899	4697	36	4139	24	68	0	68	0	0	0	0	0	0	0	8465	7636	0	31	0	0	0	0	0	0	0	0	0	0	0	0	0	0	0	365	0	327	0	0	6	0	0	0	0
CL97	34941	0	9	474	1116	971	805	5855	696	5256	803	142	709	0	131	16	6266	368	5541	340	0	0	1936	1705	347	190	277	13	172	0	0	0	801	0	0	775	299	213	0	0	0	0	0	0	261	220	129	199	210
CL98	49	0	31	9	0	17	0	0	66	0	0	0	0	0	12	0	0	0	0	0	0	0	0	0	0	0	0	0	0	0	0	0	0	11	0	0	0	0	0	0	0	0	0	0	0	0	0	0	0
CL99	214	425	343	289	1133	952	901	382	735	315	143	664	122	0	523	0	0	583	0	485	0	0	144	144	47	134	34	0	92	11	0	0	0	0	0	40	0	0	0	0	0	0	47	0	0	0	39	0	0
[truncated: 77 more columns]
